# Supplementary material for: Design and realization of compressor data abnormality safety monitoring and inducement traceability expert system
Source: PLoS One. 2025 Jan 16;20(1):e0315917. doi: 10.1371/journal.pone.0315917 (PMC11737859; doi:10.1371/journal.pone.0315917)
Supplement: S2 Data — (CSV) [file pone.0315917.s002.csv]

TIA170	TIA171	TIA172	TIA173	TIA174	TIA175	KI180	OutputPF	PIA351	PISA352A	PISA352B	PISA352C	故障类型
55	62	54	53	49	53.11	3440.09	8.88	0.33	0.33	0.33	0.33
55	63	54	53	49	53.18	3452.11	8.94	0.33	0.33	0.33	0.33
55	63	54	53	49	53.14	3454.1	9	0.33	0.33	0.33	0.33
55	63	54	53	49	53.12	3468.11	9.29	0.33	0.33	0.33	0.33
55	63	54	54	49	54.02	3506.07	9.44	0.33	0.33	0.33	0.33
55	63	54	54	49	54.13	3536.07	9.65	0.33	0.33	0.33	0.33
55	63	54	54	49	54.23	3556.08	9.96	0.33	0.33	0.33	0.33
55	63	54	54	49	54.02	3572.08	10.09	0.33	0.33	0.33	0.33
56	64	55	55	50	55.1	3664.1	10.71	0.33	0.33	0.33	0.33
56	64	55	55	50	55.15	3674.11	10.75	0.33	0.33	0.33	0.33
56	64	55	55	50	55.17	3664.11	10.7	0.33	0.33	0.33	0.33
56	64	55	55	50	55	3674.12	10.71	0.33	0.33	0.33	0.33
56	64	55	55	50	55	3676.12	10.69	0.33	0.33	0.33	0.33
56	64	55	55	50	55.1	3674.12	10.79	0.33	0.33	0.33	0.33
56	64	55	55	50	55.01	3682.11	10.74	0.33	0.33	0.33	0.33
56	64	55	55	50	55.21	3690.09	10.8	0.33	0.33	0.33	0.33
56	64	55	55	50	55.21	3694.11	10.71	0.33	0.33	0.33	0.33
56	64	55	55	50	55.09	3688.09	10.79	0.33	0.33	0.33	0.33
56	64	55	55	50	55.08	3690.09	10.76	0.33	0.33	0.33	0.33
56	64	55	55	50	55.05	3684.11	10.68	0.33	0.33	0.33	0.33
56	64	55	55	50	55.05	3694.11	10.76	0.33	0.33	0.33	0.33
56	64	55	55	50	55.01	3684.11	10.71	0.33	0.33	0.33	0.33
56	64	55	55	50	55.01	3686.11	10.79	0.33	0.33	0.33	0.33
56	64	55	55	50	55.23	3688.12	10.73	0.33	0.33	0.33	0.33
56	64	55	55	50	55.2	3692.12	10.81	0.33	0.33	0.33	0.33
56	64	55	55	50	55.13	3688.08	10.75	0.33	0.33	0.33	0.33
56	64	55	55	50	55.15	3704.09	10.84	0.33	0.33	0.33	0.33
56	64	55	55	50	55.14	3702.1	10.93	0.33	0.33	0.33	0.33
56	64	55	55	50	55.09	3696.1	10.86	0.33	0.33	0.33	0.33
56	64	55	55	50	55.06	3708.11	10.96	0.33	0.33	0.33	0.33
56	64	55	55	50	55.04	3702.08	11.02	0.33	0.33	0.33	0.33
56	64	55	55	50	55.01	3720.1	10.81	0.33	0.33	0.33	0.33
56	64	55	55	50	55.23	3714.09	11.01	0.33	0.33	0.33	0.33
56	64	55	55	50	55.2	3714.07	11.07	0.33	0.33	0.33	0.33
56	64	55	55	50	55.15	3716.08	11.01	0.33	0.33	0.33	0.33
56	64	55	55	50	55.13	3734.09	11.14	0.33	0.33	0.33	0.33
56	64	55	55	50	55.1	3736.08	11.07	0.33	0.33	0.33	0.33
57	64	55	55	50	55.05	3736.12	11.18	0.33	0.33	0.33	0.33
57	64	55	55	50	55.03	3730.11	11.18	0.33	0.33	0.33	0.33
56	65	55	55	50	55.21	3730.11	11.13	0.33	0.33	0.33	0.33
56	65	55	55	50	55.23	3748.11	11.21	0.33	0.33	0.33	0.33
57	65	55	55	50	55.16	3754.12	11.25	0.33	0.33	0.33	0.33
56	64	55	55	50	55.17	3750.1	11.25	0.33	0.33	0.33	0.33
57	64	55	55	50	55.13	3748.11	11.31	0.33	0.33	0.33	0.33
56	65	55	55	50	55.07	3772.11	11.32	0.33	0.33	0.33	0.33
57	65	55	55	50	55.04	3772.11	11.46	0.33	0.33	0.33	0.33
57	65	55	55	50	55.25	3760.1	11.46	0.33	0.33	0.33	0.33
57	65	56	55	50	55.21	3778.11	11.44	0.33	0.33	0.33	0.33
57	65	56	55	50	56.18	3780.1	11.5	0.33	0.33	0.33	0.33
57	65	56	55	50	55.16	3786.09	11.5	0.33	0.33	0.33	0.33
57	65	56	56	50	55.11	3782.1	11.6	0.33	0.33	0.33	0.33
57	65	56	56	50	56.09	3786.09	11.44	0.33	0.33	0.33	0.33
57	65	56	56	50	55.05	3792.1	11.74	0.33	0.33	0.33	0.33
57	65	56	56	50	56.01	3802.11	11.6	0.33	0.33	0.33	0.33
57	65	56	56	51	56.23	3802.11	11.71	0.33	0.33	0.33	0.33
57	65	56	56	51	56.21	3818.11	11.65	0.33	0.33	0.33	0.33
57	65	56	56	51	56.13	3816.08	11.77	0.33	0.33	0.33	0.33
58	65	56	56	51	56.1	3808.07	11.8	0.33	0.33	0.33	0.33
58	66	56	56	51	56.08	3812.08	11.84	0.33	0.33	0.33	0.33
58	66	57	56	51	56.02	3838.08	11.82	0.33	0.33	0.33	0.33
58	66	57	57	51	56.25	3830.1	11.9	0.33	0.33	0.33	0.33
58	66	57	57	51	57.22	3830.09	11.96	0.33	0.33	0.33	0.33
58	66	57	57	51	57.16	3838.12	12.02	0.33	0.33	0.33	0.33
58	66	57	57	52	57.13	3852.11	12.15	0.33	0.33	0.33	0.33
58	66	57	57	52	57.08	3852.09	12.05	0.33	0.33	0.33	0.33
58	67	58	57	52	57.07	3844.09	12.16	0.33	0.33	0.33	0.33
59	67	58	58	52	57.02	3840.11	12.23	0.33	0.33	0.33	0.33
59	67	58	58	52	58.22	3860.1	12.19	0.33	0.33	0.33	0.33
59	67	58	58	52	58.19	3858.11	12.23	0.33	0.33	0.33	0.33
59	67	58	58	53	58.16	3862.11	12.29	0.33	0.33	0.33	0.33
59	67	58	58	53	58.13	3858.11	12.14	0.33	0.33	0.33	0.33
59	67	58	58	53	58.08	3874.1	12.2	0.33	0.33	0.33	0.33
60	67	58	58	53	58.05	3886.11	12.3	0.33	0.33	0.33	0.33
60	68	59	58	53	58.04	3882.12	12.25	0.33	0.33	0.33	0.33
60	68	59	58	53	58	3876.11	12.35	0.33	0.33	0.33	0.33
60	68	59	59	53	59.23	3900.12	12.4	0.33	0.33	0.33	0.33
60	69	59	59	53	59.14	3894.09	12.45	0.33	0.33	0.33	0.33
60	68	59	59	54	59.15	3902.12	12.51	0.33	0.33	0.33	0.33
60	68	59	59	54	59.1	3894.1	12.52	0.33	0.33	0.33	0.33
60	68	59	59	54	59.05	3912.08	12.6	0.33	0.33	0.33	0.33
61	68	59	59	54	59.04	3912.08	12.55	0.33	0.33	0.33	0.33
61	69	59	59	54	59.01	3904.09	12.65	0.33	0.33	0.33	0.33
61	69	59	59	54	59.21	3918.07	12.6	0.33	0.33	0.33	0.33
61	69	59	59	54	59.17	3930.07	12.85	0.33	0.33	0.33	0.33
61	69	59	59	54	59.16	3930.08	12.51	0.33	0.33	0.33	0.33
61	69	59	59	54	59.15	3922.07	12.68	0.33	0.33	0.33	0.33
61	69	59	59	54	60.09	3928.1	12.65	0.33	0.33	0.33	0.33
61	69	60	60	54	59.07	3924.1	12.71	0.33	0.33	0.33	0.33
61	69	60	59	54	59.05	3948.08	12.76	0.33	0.33	0.33	0.33
61	69	60	59	54	59.02	3938.07	12.76	0.33	0.33	0.33	0.33
61	69	60	60	54	60.24	3950.1	12.8	0.33	0.33	0.33	0.33
61	69	60	60	54	59.22	3944.09	12.74	0.33	0.33	0.33	0.33
61	69	60	60	54	60.17	3948.11	12.88	0.33	0.33	0.33	0.33
61	69	60	60	54	60.15	3964.08	12.88	0.33	0.33	0.33	0.33
61	69	60	60	54	60.13	3958.1	12.82	0.33	0.33	0.33	0.33
61	69	60	60	54	60.06	3966.11	13.05	0.33	0.33	0.33	0.33
61	69	60	60	54	60.07	3956.11	12.96	0.33	0.33	0.33	0.33
61	69	60	60	54	60.01	3978.12	13	0.33	0.33	0.33	0.33
61	69	60	60	54	60	3980.12	13.16	0.33	0.33	0.33	0.33
61	69	60	60	54	60.23	3972.08	13	0.33	0.33	0.33	0.33
61	70	60	60	54	60.21	3980.07	13.23	0.33	0.33	0.33	0.33
61	70	60	60	54	60.2	3970.09	13.13	0.33	0.33	0.33	0.33
61	69	60	60	54	60.16	3978.12	13	0.33	0.33	0.33	0.33
61	70	60	60	54	60.11	3968.07	13.06	0.33	0.33	0.33	0.33
62	69	60	60	54	60.12	3988.08	13.16	0.33	0.33	0.33	0.33
62	70	60	60	54	60.09	3988.11	13.23	0.33	0.33	0.33	0.33
62	69	60	60	54	60.07	3998.11	13.27	0.33	0.33	0.33	0.33
62	70	60	60	55	60.03	3986.07	13.35	0.33	0.33	0.33	0.33
62	70	60	60	55	60.04	3994.08	13.29	0.33	0.33	0.33	0.33
62	69	60	60	55	60	3986.07	13.35	0.33	0.33	0.33	0.33
62	70	60	60	55	60.23	4006.08	13.4	0.33	0.33	0.33	0.33
62	70	60	60	55	60.18	4010.08	13.3	0.33	0.33	0.33	0.33
62	70	60	60	55	60.19	4000.07	13.4	0.33	0.33	0.33	0.33
62	70	60	60	54	60.18	4008.09	13.27	0.33	0.33	0.33	0.33
62	70	60	60	55	60.14	4030.08	13.46	0.33	0.33	0.33	0.33
62	70	60	60	55	60.14	4018.09	13.46	0.33	0.33	0.33	0.33
62	70	60	60	55	60.13	4018.09	13.57	0.33	0.33	0.33	0.33
62	70	61	60	55	60.11	4028.08	13.6	0.01	0.01	0.01	0.01
62	70	61	61	55	60.09	4018.07	13.64	0.01	0.01	0.01	0.01
62	70	61	61	55	61.08	4024.12	13.7	0.01	0.01	0.01	0.01
62	70	61	60	55	61.05	4026.12	13.71	0.01	0.01	0.01	0.01
62	70	61	61	55	61.07	4044.12	13.63	0.01	0.01	0.01	0.01
62	70	61	61	55	60.05	4038.09	13.73	0.01	0.01	0.01	0.01
62	70	61	61	55	61.04	4046.08	13.63	0.01	0.01	0.01	0.01
62	70	61	61	55	61.04	4038.08	13.8	0.01	0.01	0.01	0.01
62	71	61	61	55	60.03	4038.09	13.68	0.01	0.01	0.01	0.01
62	70	61	61	55	61.03	4038.09	13.63	0.01	0.01	0.01	0.01
62	70	61	61	55	61.03	4034.11	13.66	0.01	0.01	0.01	0.01
62	70	61	61	55	60.25	4032.09	13.52	0.01	0.01	0.01	0.01
62	71	61	61	55	61.24	4044.08	13.74	0.01	0.01	0.01	0.01
62	71	61	61	55	61.09	4036.09	13.63	0.01	0.01	0.01	0.01
62	70	61	61	55	61.08	4036.1	13.7	0.01	0.01	0.01	0.01
62	70	61	61	55	61.09	4036.11	13.61	0.01	0.01	0.01	0.01
62	70	61	61	55	61.08	4036.1	13.7	0.01	0.01	0.01	0.01
62	71	61	61	55	61.07	4046.07	13.74	0.01	0.01	0.01	0.01
62	70	61	61	55	61.07	4032.09	13.63	0.01	0.01	0.01	0.01
62	70	61	61	55	61.07	4036.08	13.63	0.01	0.01	0.01	0.01
62	70	61	61	55	61.06	4046.1	13.6	0.01	0.01	0.01	0.01
62	70	61	61	55	61.05	4032.11	13.76	0.01	0.01	0.01	0.01
62	71	61	61	55	61.04	4036.1	13.55	0.01	0.01	0.01	0.01
62	70	61	61	55	61.04	4038.1	13.6	0.01	0.01	0.01	0.01
62	70	61	61	55	61.04	4038.08	13.59	0.01	0.01	0.01	0.01
62	70	61	61	55	61.03	4038.1	13.79	0.01	0.01	0.01	0.01
62	71	61	61	55	61.03	4040.09	13.55	0.01	0.01	0.01	0.01
62	71	61	61	55	61.02	4036.08	13.5	0.01	0.01	0.01	0.01
62	70	61	61	55	61.02	4034.1	13.63	0.01	0.01	0.01	0.01
62	71	61	61	55	61.01	4038.1	13.75	0.01	0.01	0.01	0.01
62	70	61	61	55	61.01	4036.1	13.6	0.01	0.01	0.01	0.01
63	71	61	61	55	61.01	4038.1	13.6	0.01	0.01	0.01	0.01
62	71	61	61	55	61.25	4038.11	13.64	0.01	0.01	0.01	0.01
62	70	61	61	55	61.24	4046.11	13.76	0.01	0.01	0.01	0.01
62	70	61	61	55	61.23	4036.09	13.79	0.01	0.01	0.01	0.01
63	71	61	61	55	61.23	4042.08	13.7	0.01	0.01	0.01	0.01
63	71	61	61	55	61.22	4040.1	13.61	0.01	0.01	0.01	0.01
62	71	61	61	55	61.22	4034.11	13.74	0.01	0.01	0.01	0.01
62	71	61	61	55	61.21	4040.12	13.64	0.01	0.01	0.01	0.01
63	70	61	61	55	61.21	4042.07	13.6	0.01	0.01	0.01	0.01
63	71	61	61	55	61.21	4044.08	13.91	0.01	0.01	0.01	0.01
62	70	61	61	55	61.21	4036.09	13.54	0.01	0.01	0.01	0.01
62	70	61	61	55	61.21	4044.09	13.75	0.01	0.01	0.01	0.01
62	71	61	61	55	61.19	4038.11	13.66	0.01	0.01	0.01	0.01
62	71	61	61	55	61.18	4036.11	13.66	0.01	0.01	0.01	0.01
62	71	61	61	55	61.18	4038.07	13.56	0.01	0.01	0.01	0.01
63	71	61	61	55	61.18	4032.09	13.8	0.01	0.01	0.01	0.01
62	71	61	61	55	61.16	4042.07	13.8	0.01	0.01	0.01	0.01
63	71	61	61	55	61.16	4044.08	13.64	0.01	0.01	0.01	0.01
63	71	61	61	55	61.15	4044.11	13.74	0.01	0.01	0.01	0.01
63	71	61	61	55	61.13	4036.11	13.66	0.01	0.01	0.01	0.01
63	71	61	61	55	61.14	4036.1	13.77	0.01	0.01	0.01	0.01
63	71	61	61	55	61.13	4044.07	13.63	0.01	0.01	0.01	0.01
63	71	61	61	55	61.13	4044.08	13.66	0.01	0.01	0.01	0.01
63	71	61	61	55	61.12	4042.09	13.7	0.01	0.01	0.01	0.01
63	71	61	61	55	61.12	4054.1	13.65	0.01	0.01	0.01	0.01
62	71	61	61	55	61.11	4062.11	13.66	0.01	0.01	0.01	0.01
63	71	61	61	55	61.1	4054.1	13.74	0.01	0.01	0.01	0.01
63	71	61	61	55	61.1	4062.07	13.68	0.01	0.01	0.01	0.01
62	70	61	61	56	61.1	4060.08	13.73	0.01	0.01	0.01	0.01
63	71	61	61	55	61.09	4050.09	13.76	0.01	0.01	0.01	0.01
62	70	62	61	55	61.08	4050.09	13.68	0.01	0.01	0.01	0.01
63	71	61	61	55	61.09	4052.11	13.8	0.01	0.01	0.01	0.01
63	71	61	61	55	61.08	4058.11	13.63	0.01	0.01	0.01	0.01
63	71	61	61	55	61.08	4052.11	13.7	0.01	0.01	0.01	0.01
63	71	61	61	55	61.08	4060.12	13.61	0.01	0.01	0.01	0.01
63	71	61	61	55	61.07	4058.08	13.69	0.01	0.01	0.01	0.01
63	70	61	61	55	61.07	4054.08	13.71	0.01	0.01	0.01	0.01
63	71	61	61	55	61.07	4056.09	13.63	0.01	0.01	0.01	0.01
63	71	61	61	55	61.06	4052.1	13.8	0.01	0.01	0.01	0.01
63	71	61	61	55	61.06	4062.1	13.71	0.01	0.01	0.01	0.01
63	71	61	61	55	61.06	4058.11	13.66	0.01	0.01	0.01	0.01
63	71	61	61	55	61.06	4052.11	13.66	0.01	0.01	0.01	0.01
63	71	61	61	55	61.05	4060.11	13.74	0.01	0.01	0.01	0.01
63	71	61	61	55	61.04	4050.09	13.74	0.01	0.01	0.01	0.01
63	71	61	61	55	61.04	4058.08	13.7	0.01	0.01	0.01	0.01
63	71	61	61	55	61.04	4056.09	13.74	0.01	0.01	0.01	0.01
63	71	62	61	55	61.03	4060.12	13.74	0.01	0.01	0.01	0.01
63	70	61	61	55	61.03	4062.11	13.8	0.01	0.01	0.01	0.01
63	71	61	61	55	61.02	4058.12	13.8	0.01	0.01	0.01	0.01
63	71	61	61	55	61.02	4058.07	13.74	0.01	0.01	0.01	0.01
63	71	61	61	55	61.02	4062.08	13.74	0.01	0.01	0.01	0.01
63	71	61	61	55	61.01	4050.07	13.79	0.01	0.01	0.01	0.01
63	71	61	61	55	61.01	4050.1	13.65	0.01	0.01	0.01	0.01
63	71	61	61	55	61.01	4056.08	13.64	0.01	0.01	0.01	0.01
63	71	61	61	55	61	4050.09	13.66	0.01	0.01	0.01	0.01
63	71	61	61	56	61.01	4048.07	13.68	0.01	0.01	0.01	0.01
63	71	61	61	55	61.25	4054.08	13.74	0.01	0.01	0.01	0.01
63	71	61	61	56	61	4060.08	13.73	0.01	0.01	0.01	0.01
63	71	61	61	55	61	4060.07	13.66	0.01	0.01	0.01	0.01
63	71	62	61	55	62	4058.11	13.69	0.01	0.01	0.01	0.01
63	71	61	62	55	61	4050.07	13.79	0.01	0.01	0.01	0.01
63	71	61	61	56	61	4058.11	13.75	0.01	0.01	0.01	0.01
63	71	62	62	56	61	4058.09	13.77	0.01	0.01	0.01	0.01
63	71	62	61	55	61.01	4060.08	13.75	0.01	0.01	0.01	0.01
63	71	62	61	56	61.01	4050.09	13.63	0.01	0.01	0.01	0.01
63	70	62	61	55	61.01	4056.09	13.63	0.01	0.01	0.01	0.01
63	71	62	62	56	61.02	4062.08	13.74	0.01	0.01	0.01	0.01
63	71	61	61	55	61.02	4060.09	13.69	0.01	0.01	0.01	0.01
63	71	61	62	56	61.02	4058.08	13.64	0.01	0.01	0.01	0.01
65	73	64	63	57	63.1	4184.24	14.02	0.31	0.3	0.3	0.3
65	73	64	63	58	63.1	4180.19	14.25	0.31	0.3	0.3	0.3
65	73	64	63	57	63.1	4168.13	14.06	0.3	0.3	0.3	0.3
65	73	64	63	58	63.1	4184.24	14.01	0.31	0.3	0.3	0.3
65	73	63	64	58	63.1	4160.17	14.3	0.31	0.3	0.3	0.3
65	73	64	63	58	63.09	4184.24	13.96	0.31	0.31	0.31	0.31
65	73	63	63	57	63.09	4188.17	14.05	0.31	0.3	0.31	0.31
65	73	63	63	57	63.09	4176.18	14.13	0.31	0.31	0.31	0.31
65	74	64	64	57	64.16	4176.21	14.06	0.31	0.31	0.31	0.31
65	73	64	63	58	63.08	4176.16	14.15	0.31	0.31	0.31	0.31
