# Supplementary material for: Design and realization of compressor data abnormality safety monitoring and inducement traceability expert system
Source: PLoS One. 2025 Jan 16;20(1):e0315917. doi: 10.1371/journal.pone.0315917 (PMC11737859; doi:10.1371/journal.pone.0315917)
Supplement: S3 Data — (CSV) [file pone.0315917.s003.csv]

TIA170	TIA171	TIA172	TIA173	TIA174	TIA175	KI180	OutputPF	PIA351	PISA352A	PISA352B	PISA352C	故障类型
65	73	63	64	58	63.18	4152.17	14	0.01	0.01	0.01	0.01	2
65	73	64	64	58	64.43	4108.2	13.89	0.33	0.32	0.32	0.33	0
59	67	58	58	52	58.03	3588.06	9.3	0.33	0.32	0.32	0.32	1
52	60	51	51	47	51.07	3108.11	6.72	0.33	0.32	0.32	0.32	1
65	73	63	63	57	63.03	4128.15	13.88	0.01	0.01	0.01	0.01	2
52	60	51	51	47	51.08	3122.09	6.74	0.33	0.32	0.33	0.32	1
66	74	64	64	58	64.46	4188.19	14.07	0.01	0.01	0.01	0.01	2
65	74	64	64	58	64.35	4142.15	14.02	0.01	0.01	0.01	0.01	2
65	73	64	64	58	64.42	4108.13	13.95	0.33	0.32	0.32	0.33	0
65	73	64	63	58	63.15	4112.23	13.89	0.33	0.32	0.32	0.32	0
52	60	51	51	46	51.08	3364.11	8.39	0.33	0.32	0.32	0.32	1
63	72	62	62	56	62.23	4092.09	13.76	0.33	0.32	0.32	0.33	0
64	72	62	62	57	62.2	4090.12	13.89	0.33	0.33	0.33	0.33	0
63	71	62	62	56	62.1	4094.07	13.81	0.33	0.33	0.33	0.33	0
62	70	61	61	55	61.19	4080.11	13.8	0.33	0.33	0.33	0.33	0
63	71	62	61	56	61.07	4050.06	13.63	0.33	0.32	0.32	0.32	0
65	73	64	64	58	64.42	4130.14	13.94	0.01	0.01	0.01	0.01	2
63	71	62	61	55	62.02	4052.08	13.71	0.33	0.32	0.32	0.32	1
64	72	62	62	56	62.08	4095.07	13.81	0.33	0.32	0.32	0.33	0
65	73	64	64	58	64.44	4100.17	14	0.33	0.32	0.32	0.33	0
65	74	64	64	58	64.44	4116.16	13.94	0.33	0.32	0.32	0.33	0
66	74	64	65	58	64.3	4182.15	14.16	0.01	0.01	0.01	0.01	2
64	73	63	63	57	63.02	4076.09	13.01	0.01	0.01	0.01	0.01	2
65	73	64	63	58	63.18	4116.19	14.02	0.33	0.32	0.32	0.32	0
66	74	64	64	58	64.11	4184.14	14.18	0.01	0.01	0.01	0.01	2
63	71	62	61	56	61.07	4058.08	13.74	0.33	0.32	0.32	0.32	0
64	73	63	63	57	63.06	4106.17	13.9	0.01	0.01	0.01	0.01	2
65	73	63	63	58	63.02	4132.13	14.04	0.01	0.01	0.01	0.01	2
65	73	64	64	58	63.11	4124.17	13.85	0.33	0.33	0.33	0.33	0
64	73	63	63	57	63.24	4120.14	13.82	0.01	0.01	0.01	0.01	2
65	73	63	63	57	63.02	4124.19	13.79	0.33	0.33	0.33	0.32	0
65	74	64	64	58	64.42	4100.25	13.91	0.33	0.32	0.32	0.33	0
65	73	63	63	57	63.03	4110.19	13.9	0.33	0.33	0.33	0.32	0
56	64	55	55	50	55.04	3472.12	8.63	0.33	0.32	0.32	0.32	1
65	73	63	63	57	63.13	4108.18	13.82	0.33	0.32	0.32	0.32	0
65	72	63	63	57	63.02	4118.13	14.09	0.01	0.01	0.01	0.01	2
51	59	50	50	46	50.23	3112.08	6.71	0.33	0.32	0.32	0.32	1
63	72	62	62	56	62.09	4081.07	13.84	0.33	0.33	0.33	0.33	0
64	73	63	63	57	63.06	4122.13	14.02	0.01	0.01	0.01	0.01	2
64	72	62	62	57	63.2	4091.08	13.82	0.33	0.32	0.33	0.32	0
65	74	64	64	58	64.23	4184.24	14.09	0.01	0.01	0.01	0.01	2
56	64	55	55	50	55.22	3475.07	8.71	0.33	0.32	0.32	0.32	1
63	71	62	61	55	61.06	4056.09	13.8	0.33	0.32	0.32	0.32	0
63	71	62	62	56	61.14	4075.06	13.71	0.33	0.32	0.33	0.32	0
65	73	63	63	57	63.03	4128.24	13.8	0.01	0.01	0.01	0.01	2
66	74	65	64	58	64.41	4166.14	14.14	0.01	0.01	0.01	0.01	2
66	74	65	64	58	64.47	4184.24	14.06	0.01	0.01	0.01	0.01	2
64	72	63	63	57	63.14	4112.18	13.98	0.33	0.32	0.33	0.33	0
64	72	63	63	57	62.17	4126.18	13.75	0.33	0.32	0.33	0.33	0
63	71	62	62	56	62.1	4081.07	13.8	0.33	0.33	0.33	0.33	0
63	71	62	62	56	62.1	4085.07	13.77	0.33	0.33	0.33	0.33	0
52	60	51	51	47	51.07	3122.12	6.68	0.33	0.32	0.32	0.32	1
65	73	63	63	57	63.07	4116.21	13.86	0.33	0.32	0.33	0.32	0
65	73	64	64	58	64.28	4122.15	13.94	0.33	0.33	0.33	0.33	0
65	73	63	63	57	63.02	4110.17	13.98	0.33	0.33	0.33	0.32	0
66	74	65	65	58	64.27	4188.24	14.13	0.01	0.01	0.01	0.01	2
64	73	63	63	57	63.2	4112.23	13.82	0.01	0.01	0.01	0.01	2
65	73	64	64	58	64.45	4108.16	13.93	0.33	0.32	0.32	0.33	0
64	72	63	63	57	62.14	4122.13	13.82	0.33	0.32	0.33	0.33	0
63	72	62	62	56	62.07	4087.08	13.85	0.33	0.33	0.33	0.33	0
65	73	63	63	57	63.12	4090.12	13.68	0.33	0.32	0.32	0.32	0
62	71	61	61	55	61.17	3938.12	12.19	0.33	0.32	0.32	0.32	1
66	74	64	65	58	64.39	4164.25	14.1	0.01	0.01	0.01	0.01	2
65	73	63	63	57	63.23	4144.13	13.98	0.01	0.01	0.01	0.01	2
52	60	51	51	46	51.03	3126.11	6.71	0.33	0.32	0.32	0.32	1
64	72	62	62	57	62.21	4090.07	13.88	0.33	0.32	0.33	0.33	0
55	64	54	54	49	54.01	3464.1	8.44	0.33	0.32	0.32	0.32	1
52	61	52	51	47	51.13	3122.11	6.66	0.33	0.32	0.32	0.32	1
63	71	62	62	56	61.12	4089.07	13.76	0.33	0.33	0.33	0.33	0
66	74	64	64	58	64.32	4162.14	14.15	0.01	0.01	0.01	0.01	2
63	71	62	62	55	62.1	4094.07	13.7	0.33	0.33	0.33	0.33	0
53	61	52	51	47	52.09	3104.09	6.71	0.33	0.32	0.33	0.32	1
52	59	51	51	46	51.19	3124.09	6.64	0.33	0.32	0.32	0.32	1
65	74	64	64	58	64.41	4176.21	14.16	0.01	0.01	0.01	0.01	2
63	72	62	62	56	62.02	4094.07	13.81	0.33	0.33	0.33	0.33	0
64	73	63	63	57	63.09	4120.21	13.89	0.01	0.01	0.01	0.01	2
65	73	64	64	58	64.05	4100.2	13.96	0.33	0.32	0.33	0.32	0
65	73	64	64	58	63.1	4100.17	13.95	0.33	0.33	0.33	0.33	0
52	60	51	51	46	51.1	3104.11	6.73	0.33	0.32	0.32	0.32	1
65	73	64	64	58	64.41	4126.16	14.02	0.33	0.32	0.32	0.33	0
54	61	52	52	48	52.14	3206.1	7.03	0.33	0.32	0.32	0.32	1
66	74	65	64	58	64.32	4168.13	14.24	0.01	0.01	0.01	0.01	2
65	73	64	63	57	63.11	4152.24	14	0.01	0.01	0.01	0.01	2
65	73	63	63	57	63.04	4118.15	13.81	0.33	0.33	0.33	0.32	0
65	73	63	64	58	63.23	4098.14	13.95	0.33	0.32	0.32	0.32	0
66	74	64	64	58	64.31	4172.23	14.07	0.01	0.01	0.01	0.01	2
65	74	64	64	58	64.44	4098.14	13.93	0.33	0.32	0.32	0.33	0
65	73	63	63	57	63.04	4138.14	14.09	0.01	0.01	0.01	0.01	2
64	72	62	62	56	62.12	4080.09	13.89	0.33	0.32	0.32	0.33	0
63	72	62	62	56	62.1	4082.11	13.69	0.33	0.33	0.33	0.33	0
65	73	63	63	57	63.05	4126.13	13.84	0.33	0.33	0.33	0.32	0
66	74	64	64	58	64.32	4162.14	14.24	0.01	0.01	0.01	0.01	2
65	74	64	64	58	64.13	4108.23	13.93	0.33	0.33	0.32	0.33	0
62	70	61	60	55	61.24	4066.12	13.8	0.33	0.33	0.33	0.33	0
53	61	52	52	47	52.12	3270.11	7.36	0.33	0.32	0.32	0.32	1
52	60	51	51	47	51.2	3130.09	6.69	0.33	0.32	0.32	0.32	1
65	73	63	63	57	63	4132.2	14.05	0.01	0.01	0.01	0.01	2
64	72	62	62	56	62.14	4090.07	13.93	0.33	0.32	0.32	0.33	0
63	71	62	61	56	61.14	4094.11	13.84	0.33	0.33	0.33	0.33	0
65	73	64	64	58	64.46	4108.2	13.9	0.33	0.32	0.32	0.33	0
52	59	50	50	46	50.04	3124.09	6.64	0.33	0.32	0.32	0.32	1
52	60	51	51	47	51.14	3104.07	6.72	0.33	0.32	0.33	0.32	1
53	61	52	52	48	52.16	3218.11	7.14	0.33	0.32	0.32	0.32	1
53	60	52	51	47	52.18	3106.09	6.68	0.33	0.32	0.32	0.32	1
63	71	62	61	55	61.07	4052.09	13.63	0.33	0.32	0.33	0.32	0
65	73	63	63	57	63.15	4128.15	13.99	0.01	0.01	0.01	0.01	2
65	74	63	63	58	63.14	4104.15	13.9	0.33	0.33	0.33	0.33	0
63	72	62	62	56	62.04	4094.12	13.84	0.33	0.33	0.33	0.33	0
53	60	51	51	47	51.07	3106.07	6.74	0.33	0.32	0.32	0.32	1
66	74	64	64	58	64.13	4184.24	14.14	0.01	0.01	0.01	0.01	2
66	74	64	64	58	64.32	4162.14	14.18	0.01	0.01	0.01	0.01	2
63	71	61	61	55	61.07	4058.09	13.74	0.33	0.32	0.33	0.32	0
64	72	62	62	57	62.2	4091.06	13.7	0.33	0.33	0.33	0.33	0
52	60	51	51	46	51.06	3124.09	6.7	0.33	0.32	0.32	0.32	1
52	59	51	50	46	51.18	3130.08	6.68	0.33	0.32	0.32	0.32	1
65	73	64	64	58	64.07	4120.14	13.89	0.33	0.32	0.32	0.32	0
66	74	64	64	58	64.31	4178.15	14.1	0.01	0.01	0.01	0.01	2
51	59	51	51	46	50.05	3128.1	6.65	0.33	0.32	0.32	0.32	1
65	73	63	63	58	63.01	4116.14	13.86	0.33	0.33	0.33	0.32	0
63	71	62	61	56	62.1	4092.11	13.8	0.33	0.33	0.33	0.33	0
65	73	64	64	58	64.44	4120.24	13.88	0.33	0.32	0.32	0.33	0
64	72	63	63	57	63.12	4100.15	13.89	0.33	0.33	0.33	0.33	0
65	73	64	64	58	64.43	4106.14	14.01	0.33	0.32	0.32	0.33	0
65	73	64	64	58	64.41	4116.19	13.99	0.33	0.32	0.33	0.32	0
53	61	52	52	47	52.1	3358.08	7.85	0.33	0.32	0.32	0.32	1
65	73	63	64	58	63.05	4116.21	13.88	0.33	0.32	0.32	0.32	0
65	73	64	64	58	64.02	4118.13	14.01	0.33	0.32	0.32	0.33	0
62	70	61	60	55	61.23	4077.08	13.76	0.33	0.33	0.33	0.33	0
65	73	63	63	57	63.07	4098.14	13.86	0.33	0.33	0.33	0.32	0
63	71	62	62	56	62.03	4081.08	13.84	0.33	0.33	0.33	0.33	0
66	74	65	65	58	64.21	4172.13	14.14	0.01	0.01	0.01	0.01	2
64	72	63	62	57	63.03	4079.07	13.16	0.01	0.01	0.01	0.01	2
65	73	64	64	58	63.21	4112.13	13.98	0.33	0.32	0.32	0.32	0
65	73	63	63	57	63.24	4098.21	13.84	0.33	0.33	0.33	0.32	0
65	73	63	63	57	63.25	4108.13	13.9	0.33	0.33	0.33	0.32	0
65	73	63	63	57	63.05	4118.2	13.94	0.33	0.33	0.33	0.32	0
64	72	63	63	57	63.24	4100.2	13.94	0.01	0.01	0.01	0.01	2
65	73	63	63	57	63.21	4106.14	14.05	0.01	0.01	0.01	0.01	2
64	73	63	63	57	63.16	4104.18	13.91	0.01	0.01	0.01	0.01	2
63	71	61	61	55	61.16	4083.08	13.75	0.33	0.33	0.33	0.33	0
52	60	51	51	47	51.12	3122.06	6.69	0.33	0.32	0.32	0.32	1
65	73	63	63	57	63.1	4112.21	13.85	0.33	0.33	0.33	0.33	0
65	73	63	63	57	63.07	4140.23	14.07	0.01	0.01	0.01	0.01	2
53	60	51	51	47	51.19	3112.08	6.71	0.33	0.32	0.32	0.32	1
66	74	64	64	58	64.44	4172.18	14.13	0.01	0.01	0.01	0.01	2
64	72	62	62	57	62.22	4094.11	13.75	0.33	0.33	0.33	0.33	0
64	72	62	62	57	62.07	4088.07	13.81	0.01	0.01	0.01	0.01	2
65	73	64	64	58	64.43	4100.13	13.84	0.33	0.32	0.32	0.33	0
64	72	62	62	56	62.14	4068.11	13.85	0.33	0.32	0.32	0.33	0
65	72	63	63	57	63.09	4096.15	13.82	0.33	0.32	0.33	0.33	0
65	74	64	64	58	64.42	4100.15	13.98	0.33	0.32	0.32	0.33	0
65	73	63	63	57	63.02	4126.21	13.89	0.33	0.33	0.33	0.32	0
52	60	51	51	47	51.06	3122.06	6.67	0.33	0.32	0.32	0.32	1
63	71	62	62	56	62.15	4066.11	13.68	0.33	0.32	0.32	0.32	0
64	72	62	62	56	62.24	4085.08	13.84	0.33	0.33	0.33	0.33	0
63	71	62	62	56	62.18	3980.07	12.54	0.33	0.32	0.32	0.32	1
65	73	63	63	57	63.09	4152.17	14.02	0.01	0.01	0.01	0.01	2
53	61	52	51	47	51	3108.08	6.7	0.33	0.32	0.33	0.32	1
65	73	63	63	57	63.09	4128.17	14.11	0.01	0.01	0.01	0.01	2
52	60	51	51	47	51.12	3130.12	6.71	0.33	0.32	0.33	0.32	1
52	59	51	51	46	51.08	3112.1	6.69	0.33	0.32	0.32	0.32	1
51	59	50	50	46	50.11	3106.11	6.66	0.33	0.32	0.32	0.32	1
65	73	64	64	58	64.44	4100.22	14.04	0.33	0.32	0.32	0.33	0
65	74	64	64	58	64.12	4160.24	14.02	0.01	0.01	0.01	0.01	2
65	73	64	64	58	64.49	4124.17	13.9	0.33	0.32	0.32	0.33	0
65	73	64	64	57	64.46	4104.15	13.95	0.33	0.33	0.32	0.32	0
65	73	64	64	58	64.43	4100.22	13.89	0.33	0.32	0.32	0.33	0
52	59	51	50	46	51.18	3128.07	6.71	0.33	0.32	0.32	0.32	1
64	72	62	62	56	62	4094.12	13.89	0.33	0.33	0.33	0.33	0
65	73	64	63	57	63.16	4180.21	14.05	0.01	0.01	0.01	0.01	2
52	59	51	51	46	51.07	3126.07	6.76	0.33	0.32	0.32	0.32	1
65	73	63	63	57	63.03	4136.23	14.04	0.01	0.01	0.01	0.01	2
65	73	64	64	58	64.3	4114.2	13.89	0.33	0.33	0.33	0.33	0
65	72	63	63	57	63.08	4126.21	13.91	0.33	0.32	0.33	0.32	0
64	73	63	63	57	63.23	4116.14	13.89	0.01	0.01	0.01	0.01	2
54	62	53	53	48	53.13	3424.1	8.34	0.33	0.32	0.32	0.32	1
52	60	52	51	47	51.13	3126.07	6.64	0.33	0.32	0.32	0.32	1
66	74	65	64	58	64.32	4172.18	14.3	0.01	0.01	0.01	0.01	2
66	74	64	64	58	64.32	4112.13	13.68	0.01	0.01	0.01	0.01	2
65	74	64	64	58	64.17	4100.15	13.9	0.33	0.33	0.32	0.33	0
52	59	50	50	46	50.12	3120.1	6.62	0.33	0.32	0.32	0.32	1
65	73	64	64	58	63.1	4142.17	13.96	0.01	0.01	0.01	0.01	2
65	74	64	64	58	64.33	4156.22	14.09	0.01	0.01	0.01	0.01	2
64	71	62	62	55	62.03	4078.08	13.69	0.33	0.32	0.32	0.33	0
65	73	64	64	58	64.44	4156.14	14.01	0.01	0.01	0.01	0.01	2
54	61	52	52	48	52.2	3214.12	6.99	0.33	0.32	0.32	0.32	1
65	73	63	63	58	63.17	4132.13	14.09	0.01	0.01	0.01	0.01	2
66	74	64	64	58	64.42	4168.15	14.05	0.01	0.01	0.01	0.01	2
64	73	63	63	57	63	4074.07	13.19	0.01	0.01	0.01	0.01	2
53	61	52	52	47	52.01	3136.11	6.78	0.33	0.32	0.32	0.32	1
65	73	64	64	58	64.42	4124.24	14	0.33	0.32	0.32	0.33	0
65	74	64	64	58	64.17	4124.19	13.98	0.33	0.32	0.32	0.32	0
65	73	64	64	58	64.44	4114.15	13.9	0.33	0.32	0.32	0.33	0
64	72	63	63	57	63.11	4055.07	13.41	0.33	0.32	0.32	0.32	0
64	72	63	63	57	63.03	4076.08	13.02	0.01	0.01	0.01	0.01	2
65	74	64	63	57	63.17	4114.2	13.89	0.33	0.33	0.33	0.32	0
65	74	64	64	58	64.04	4180.14	14.09	0.01	0.01	0.01	0.01	2
65	73	63	63	58	63.16	4108.13	13.9	0.33	0.32	0.32	0.32	0
64	73	63	63	57	63.15	4104.23	14.05	0.01	0.01	0.01	0.01	2
65	74	64	64	58	63.02	4148.14	14.14	0.01	0.01	0.01	0.01	2
66	74	64	64	58	64.46	4186.15	14.18	0.01	0.01	0.01	0.01	2
64	73	63	63	57	63.25	4110.15	14.05	0.01	0.01	0.01	0.01	2
53	61	51	51	47	51.04	3116.08	6.7	0.33	0.32	0.32	0.32	1
65	73	64	63	58	63.18	4067.07	13.21	0.01	0.01	0.01	0.01	2
65	72	63	63	57	63.25	4070.09	13.11	0.01	0.01	0.01	0.01	2
65	74	64	64	58	64.03	4164.22	14.18	0.01	0.01	0.01	0.01	2
65	73	64	64	58	64.16	4104.23	13.9	0.33	0.32	0.32	0.32	0
52	60	51	51	47	51.22	3130.11	6.66	0.33	0.32	0.32	0.32	1
65	73	63	63	57	63.02	4096.2	13.91	0.33	0.33	0.33	0.32	0
66	74	64	64	58	64.47	4190.13	14.23	0.01	0.01	0.01	0.01	2
65	73	63	63	57	63.22	4118.18	13.95	0.01	0.01	0.01	0.01	2
65	73	63	63	57	63.01	4076.07	13.48	0.33	0.32	0.32	0.32	0
51	59	50	50	46	50.08	3112.08	6.69	0.33	0.32	0.32	0.32	1
65	73	64	64	58	63.19	4096.15	13.94	0.33	0.32	0.32	0.32	0
64	73	63	63	57	63.07	4140.2	13.89	0.01	0.01	0.01	0.01	2
65	73	63	63	57	63.01	4072.09	13.01	0.01	0.01	0.01	0.01	2
65	73	64	64	58	64.13	4112.23	13.96	0.33	0.33	0.32	0.33	0
64	71	62	62	56	62.05	4072.1	13.63	0.33	0.32	0.32	0.33	0
65	73	63	64	58	63.15	4118.18	13.85	0.33	0.33	0.33	0.33	0
65	73	64	64	58	63.15	4100.15	13.82	0.33	0.32	0.33	0.32	0
53	61	52	51	47	51.09	3134.1	6.67	0.33	0.32	0.32	0.32	1
52	60	51	51	47	51.1	3126.09	6.71	0.33	0.32	0.32	0.32	1
65	73	63	63	58	63.23	4074.07	13.19	0.01	0.01	0.01	0.01	2
65	73	63	64	57	63.03	4140.18	14.04	0.01	0.01	0.01	0.01	2
66	74	64	64	58	64.33	4164.2	14.16	0.01	0.01	0.01	0.01	2
64	72	62	62	56	62.06	4083.08	13.82	0.33	0.33	0.33	0.33	0
65	74	64	64	58	64.04	4184.14	14.04	0.01	0.01	0.01	0.01	2
63	71	61	61	55	61.17	4082.07	13.85	0.33	0.33	0.33	0.33	0
64	73	63	63	57	62.19	4110.15	13.93	0.01	0.01	0.01	0.01	2
63	71	62	61	55	61.04	4062.12	13.63	0.33	0.32	0.33	0.32	1
63	71	61	61	55	61.07	4052.1	13.73	0.33	0.32	0.32	0.32	0
65	73	64	64	58	64.42	4116.21	14.05	0.33	0.32	0.32	0.33	0
54	62	53	53	48	53.06	3434.11	8.86	0.33	0.32	0.32	0.32	1
64	72	62	63	57	62.24	4083.08	13.81	0.33	0.33	0.33	0.33	0
52	59	51	50	46	50.13	3114.12	6.77	0.33	0.32	0.32	0.32	1
65	74	64	64	58	64.42	4106.17	14	0.33	0.32	0.32	0.33	0
65	73	63	63	57	63.03	4118.2	13.81	0.33	0.33	0.33	0.32	0
65	73	63	63	57	63.02	4140.18	14.16	0.01	0.01	0.01	0.01	2
65	74	64	64	58	64.43	4114.15	13.86	0.33	0.32	0.32	0.33	0
52	59	51	50	46	50.13	3112.08	6.71	0.33	0.32	0.32	0.32	1
66	74	65	64	58	65.32	4182.15	14.09	0.01	0.01	0.01	0.01	2
64	72	62	62	57	62.18	4094.12	13.75	0.33	0.32	0.32	0.33	0
66	74	65	64	58	64.04	4180.21	14.24	0.01	0.01	0.01	0.01	2
66	74	65	64	58	64.32	4172.18	14.16	0.01	0.01	0.01	0.01	2
52	60	51	51	46	51.07	3336.12	8.21	0.33	0.32	0.32	0.32	1
65	74	64	64	58	64.12	4182.13	14.02	0.01	0.01	0.01	0.01	2
52	60	51	51	47	51.18	3126.11	6.64	0.33	0.32	0.32	0.32	1
64	73	63	63	57	63.13	4156.17	13.77	0.01	0.01	0.01	0.01	2
62	70	61	61	55	61.16	4094.08	13.88	0.33	0.33	0.33	0.33	0
64	72	62	62	56	62.1	4095.07	13.85	0.33	0.32	0.32	0.33	0
65	74	64	64	58	64.24	4160.17	14.06	0.01	0.01	0.01	0.01	2
66	74	64	64	58	64.36	4188.14	14.09	0.01	0.01	0.01	0.01	2
65	73	64	64	58	63.24	4102.14	13.84	0.33	0.32	0.33	0.32	0
52	60	51	51	46	51.09	3130.12	6.64	0.33	0.32	0.32	0.32	1
64	72	62	62	57	62.14	4086.07	13.77	0.33	0.32	0.32	0.33	0
65	73	64	64	57	63.2	4096.15	13.91	0.33	0.32	0.33	0.32	0
66	74	64	64	58	64.45	4176.16	14.18	0.01	0.01	0.01	0.01	2
65	73	64	64	58	64.44	4156.24	14.06	0.01	0.01	0.01	0.01	2
64	73	63	63	57	63.02	4110.15	13.98	0.01	0.01	0.01	0.01	2
65	74	64	64	58	64.41	4112.16	13.89	0.33	0.32	0.32	0.33	0
65	73	64	64	58	64.5	4106.14	14.05	0.33	0.32	0.32	0.33	0
65	73	64	64	58	64.19	4150.13	13.88	0.01	0.01	0.01	0.01	2
65	73	63	63	57	63.1	4112.18	13.88	0.33	0.32	0.32	0.32	0
66	74	65	65	58	64.37	4162.14	14.1	0.01	0.01	0.01	0.01	2
56	64	54	54	50	54.14	3458.1	8.45	0.33	0.32	0.32	0.32	1
65	73	64	64	58	64.41	4116.14	13.96	0.33	0.32	0.32	0.33	0
53	61	52	52	47	52.09	3162.07	6.71	0.33	0.32	0.32	0.32	1
65	73	64	64	58	64.42	4100.13	13.95	0.33	0.32	0.32	0.33	0
65	73	64	64	58	64.43	4110.15	13.98	0.33	0.32	0.32	0.33	0
65	73	63	64	58	63.16	4124.14	13.89	0.33	0.33	0.33	0.33	0
65	73	64	64	58	63.15	4124.14	13.79	0.33	0.33	0.33	0.33	0
63	71	61	61	56	61.07	4056.12	13.7	0.33	0.32	0.32	0.32	0
63	71	61	61	55	61.15	4086.08	13.85	0.33	0.33	0.33	0.33	0
64	72	62	62	56	62.05	4093.06	13.84	0.33	0.33	0.33	0.33	0
65	73	64	64	58	64.35	4120.19	13.94	0.33	0.33	0.33	0.33	0
63	71	62	61	56	61.12	4083.08	13.93	0.33	0.33	0.33	0.33	0
65	73	63	63	57	63.1	4138.14	13.89	0.01	0.01	0.01	0.01	2
65	73	64	64	57	63.14	4104.13	13.99	0.33	0.33	0.33	0.33	0
53	61	52	52	47	52.14	3278.08	7.32	0.33	0.32	0.32	0.32	1
65	73	64	64	58	63	4104.13	13.94	0.33	0.32	0.32	0.32	0
52	61	51	51	47	51.03	3106.1	6.63	0.33	0.32	0.33	0.32	1
65	73	63	63	57	63.04	4106.17	13.88	0.33	0.33	0.33	0.32	0
52	60	51	51	47	51.24	3132.12	6.72	0.33	0.32	0.32	0.32	1
65	73	63	63	57	63.24	4132.25	13.81	0.01	0.01	0.01	0.01	2
52	59	51	51	46	51.25	3178.12	7.03	0.33	0.32	0.32	0.32	1
52	60	51	51	47	51.07	3122.11	6.74	0.33	0.32	0.32	0.32	1
65	74	64	64	58	64.19	4120.19	13.85	0.33	0.33	0.33	0.33	0
65	73	64	64	58	64.43	4116.14	13.94	0.33	0.32	0.32	0.33	0
65	73	63	63	57	63.01	4136.18	13.88	0.01	0.01	0.01	0.01	2
65	73	63	63	57	63.24	4106.17	13.9	0.33	0.33	0.33	0.32	0
53	61	52	52	47	52.12	3438.08	8.76	0.33	0.32	0.32	0.32	1
64	72	62	62	56	62.21	4082.12	13.81	0.33	0.33	0.33	0.33	0
65	73	63	63	57	63.24	4076.08	13.13	0.01	0.01	0.01	0.01	2
53	61	52	52	48	52.11	3162.12	6.83	0.33	0.32	0.32	0.32	1
66	74	65	64	59	64.19	4168.15	14.09	0.01	0.01	0.01	0.01	2
64	73	63	62	57	62.1	4108.13	13.9	0.01	0.01	0.01	0.01	2
65	74	64	64	58	64.31	4146.17	14.1	0.01	0.01	0.01	0.01	2
54	62	53	53	48	53.21	3424.12	8.75	0.33	0.32	0.33	0.32	1
52	60	51	51	47	51.06	3134.08	6.63	0.33	0.32	0.32	0.32	1
64	72	63	63	57	63.17	4098.18	13.81	0.33	0.33	0.33	0.33	0
63	71	62	62	55	61.13	4091.09	13.84	0.33	0.33	0.33	0.33	0
65	73	63	63	57	64.45	4140.13	14.1	0.01	0.01	0.01	0.01	2
64	73	63	63	57	63.13	4110.19	13.81	0.33	0.32	0.33	0.32	0
64	73	63	63	57	63.2	4140.23	13.96	0.01	0.01	0.01	0.01	2
52	59	51	51	46	51.14	3134.1	6.7	0.33	0.32	0.32	0.32	1
64	72	62	62	56	62.04	4090.09	13.77	0.33	0.32	0.32	0.33	0
66	74	64	64	58	64.46	4174.15	14.06	0.01	0.01	0.01	0.01	2
65	73	63	63	57	63.16	4128.24	13.77	0.01	0.01	0.01	0.01	2
65	73	64	64	58	63.18	4126.13	13.88	0.33	0.33	0.33	0.33	0
65	73	64	64	58	64.4	4100.25	14.05	0.33	0.32	0.32	0.33	0
53	60	51	51	47	51.07	3120.11	6.74	0.33	0.32	0.32	0.32	1
62	70	61	60	55	60.13	3905.07	12.16	0.33	0.32	0.32	0.32	1
66	74	65	65	58	65.08	4188.14	14.18	0.01	0.01	0.01	0.01	2
65	73	63	63	57	64.38	4120.17	14.04	0.33	0.33	0.33	0.33	0
65	73	64	64	58	64.24	4116.19	13.81	0.33	0.33	0.33	0.33	0
54	62	53	53	48	53.13	3424.12	8.75	0.33	0.32	0.32	0.32	1
66	74	65	64	58	64.32	4176.18	14.09	0.01	0.01	0.01	0.01	2
64	72	63	63	57	63.03	4070.08	13.18	0.01	0.01	0.01	0.01	2
65	74	64	64	58	64.02	4098.18	13.91	0.33	0.33	0.32	0.33	0
52	60	51	51	46	51.04	3134.1	6.72	0.33	0.32	0.32	0.32	1
52	60	51	51	46	51.03	3126.1	6.71	0.33	0.32	0.32	0.32	1
65	73	63	63	57	63.18	4132.13	13.94	0.01	0.01	0.01	0.01	2
65	73	64	64	58	63.15	4096.2	13.93	0.33	0.33	0.33	0.33	0
65	73	64	64	58	64.44	4112.21	13.99	0.33	0.32	0.32	0.33	0
64	72	63	62	57	62.17	4093.06	13.34	0.01	0.01	0.01	0.01	2
65	73	63	63	57	63.15	4152.24	13.9	0.01	0.01	0.01	0.01	2
65	73	64	64	58	64.43	4096.2	13.9	0.33	0.32	0.32	0.33	0
52	60	51	51	46	51.06	3106.11	6.71	0.33	0.32	0.32	0.32	1
66	74	65	65	58	64.28	4162.14	14.13	0.01	0.01	0.01	0.01	2
52	60	51	51	47	51.19	3134.12	6.71	0.33	0.32	0.32	0.32	1
65	74	64	64	58	64.14	4170.17	14.14	0.01	0.01	0.01	0.01	2
64	73	62	62	57	62.22	4066.11	13.27	0.01	0.01	0.01	0.01	2
57	65	56	56	50	56.23	3496.09	8.65	0.33	0.32	0.32	0.32	1
65	74	64	64	58	64.06	4174.15	14	0.01	0.01	0.01	0.01	2
52	60	51	51	47	51.07	3128.12	6.64	0.33	0.32	0.32	0.32	1
54	61	52	52	48	52.21	3228.11	7.14	0.33	0.32	0.32	0.32	1
63	71	62	62	55	61.07	4062.1	13.73	0.33	0.32	0.32	0.32	0
66	74	65	64	58	64.38	4172.18	14.13	0.01	0.01	0.01	0.01	2
66	74	64	64	58	64.25	4162.16	14.16	0.01	0.01	0.01	0.01	2
65	73	63	63	57	63.08	4120.17	13.99	0.33	0.33	0.33	0.33	0
58	66	56	56	51	56.14	3536.12	8.91	0.33	0.32	0.32	0.32	1
65	74	64	64	58	64.41	4124.24	13.98	0.33	0.32	0.32	0.33	0
52	60	52	51	47	51.08	3122.11	6.71	0.33	0.32	0.32	0.32	1
54	61	53	52	48	52.01	3172.09	6.94	0.33	0.32	0.32	0.32	1
65	74	64	64	58	64.06	4186.15	14.07	0.01	0.01	0.01	0.01	2
64	72	62	62	56	62.18	4090.11	13.86	0.33	0.32	0.32	0.33	0
64	73	63	63	57	63.12	4120.19	13.77	0.33	0.33	0.33	0.33	0
65	74	64	64	58	64.09	4126.18	13.77	0.33	0.33	0.33	0.33	0
66	74	65	64	58	64.31	4164.17	14.09	0.01	0.01	0.01	0.01	2
52	59	51	51	46	51.13	3118.11	6.71	0.33	0.32	0.32	0.32	1
65	73	64	64	58	64.43	4124.22	13.9	0.33	0.32	0.32	0.33	0
65	73	64	64	58	64.43	4120.24	13.88	0.33	0.32	0.32	0.33	0
65	73	64	64	58	64.4	4100.13	13.89	0.33	0.32	0.32	0.33	0
65	73	64	64	58	64.06	4108.23	14.05	0.33	0.32	0.32	0.33	0
64	73	63	63	57	63.2	4116.14	13.7	0.01	0.01	0.01	0.01	2
65	73	63	63	57	63.05	4100.2	13.96	0.33	0.33	0.33	0.32	0
65	74	64	64	58	64.42	4126.16	13.99	0.33	0.32	0.32	0.33	0
63	71	62	62	56	62.2	4064.11	13.74	0.33	0.32	0.32	0.33	0
66	74	64	64	58	64.13	4168.23	14.14	0.01	0.01	0.01	0.01	2
61	69	60	60	54	60.01	3885.06	11.55	0.33	0.32	0.32	0.32	1
65	74	64	64	58	64.29	4188.14	14.04	0.01	0.01	0.01	0.01	2
65	73	64	63	57	63.25	4124.19	13.81	0.33	0.32	0.32	0.32	0
64	72	63	63	57	63.16	4098.14	13.88	0.33	0.32	0.33	0.32	0
64	72	62	62	56	62.06	4080.09	13.8	0.33	0.32	0.32	0.33	0
63	71	62	62	56	62.23	4072.1	13.76	0.33	0.32	0.32	0.33	0
65	74	64	64	58	64.41	4108.13	13.91	0.33	0.32	0.32	0.32	0
63	71	62	62	56	62.1	4094.12	13.84	0.33	0.33	0.33	0.33	0
63	72	62	62	56	62.03	4090.12	13.77	0.33	0.33	0.33	0.33	0
63	71	62	62	56	62.24	4074.08	13.76	0.33	0.32	0.32	0.33	0
65	74	64	64	58	64.11	4160.22	14.04	0.01	0.01	0.01	0.01	2
63	71	62	62	56	62.11	4078.1	13.71	0.33	0.32	0.33	0.32	0
65	74	64	64	58	64.18	4170.14	14.05	0.01	0.01	0.01	0.01	2
65	73	64	64	58	64.35	4102.14	13.98	0.33	0.32	0.32	0.32	0
65	73	64	63	58	63.18	4124.22	13.88	0.33	0.32	0.33	0.32	0
65	74	64	64	58	64.44	4110.15	13.82	0.33	0.32	0.32	0.33	0
65	74	64	64	58	64.47	4124.24	13.89	0.33	0.32	0.32	0.33	0
63	71	62	61	55	61.07	4050.09	13.77	0.33	0.32	0.32	0.32	0
64	72	63	62	57	63.09	4085.07	13.36	0.01	0.01	0.01	0.01	2
65	74	64	64	58	64.3	4148.19	14.23	0.01	0.01	0.01	0.01	2
65	74	64	64	58	64.43	4112.23	13.91	0.33	0.32	0.32	0.33	0
61	69	60	59	54	59.17	3824.12	11.11	0.33	0.32	0.32	0.32	1
53	61	52	52	48	52.05	3238.07	7.19	0.33	0.32	0.32	0.32	1
65	73	63	63	57	63.03	4112.13	13.82	0.33	0.33	0.33	0.32	0
65	73	64	64	58	64.09	4104.2	13.96	0.33	0.32	0.33	0.32	0
62	70	61	60	54	60.25	4072.08	13.77	0.33	0.33	0.33	0.33	0
66	74	64	64	58	64.46	4170.17	14.05	0.01	0.01	0.01	0.01	2
64	73	63	63	57	63.11	4096.2	13.96	0.33	0.33	0.33	0.33	0
65	74	64	64	58	64.45	4116.23	13.91	0.33	0.32	0.32	0.33	0
65	74	64	64	58	64.39	4146.17	14.18	0.01	0.01	0.01	0.01	2
63	71	62	62	56	62.07	4078.11	13.71	0.33	0.32	0.32	0.33	0
62	70	61	61	55	61.06	3935.07	12.15	0.33	0.32	0.32	0.32	1
66	74	64	64	58	64.45	4168.23	14.15	0.01	0.01	0.01	0.01	2
65	73	64	64	58	64.49	4120.14	14.02	0.33	0.32	0.32	0.33	0
66	74	64	64	58	64.2	4188.24	14.14	0.01	0.01	0.01	0.01	2
65	73	64	64	58	63.08	4104.18	13.89	0.33	0.33	0.33	0.33	0
65	74	64	64	58	63.06	4134.19	14	0.01	0.01	0.01	0.01	2
64	73	63	63	57	63.01	4124.19	13.98	0.01	0.01	0.01	0.01	2
63	71	61	61	55	61.15	4082.06	13.82	0.33	0.33	0.33	0.33	0
64	73	62	63	57	62.12	4126.16	13.9	0.01	0.01	0.01	0.01	2
63	71	62	62	55	61.04	4052.11	13.68	0.33	0.32	0.32	0.32	0
66	74	65	64	58	64.42	4184.19	14.21	0.01	0.01	0.01	0.01	2
64	72	62	62	56	62.24	4090.11	13.81	0.33	0.32	0.32	0.33	0
65	73	64	63	58	64.06	4098.16	13.88	0.33	0.32	0.32	0.33	0
55	63	54	54	49	54.04	3465.07	8.44	0.33	0.32	0.32	0.32	1
64	73	63	62	57	62.23	4076.11	13.3	0.01	0.01	0.01	0.01	2
54	62	53	53	48	53.06	3426.06	8.94	0.33	0.32	0.33	0.32	1
65	74	64	64	58	63.12	4094.12	13.13	0.01	0.01	0.01	0.01	2
63	72	62	62	56	62.02	4074.12	13.77	0.33	0.32	0.32	0.33	0
65	73	64	63	58	63.17	4100.25	13.91	0.33	0.33	0.33	0.33	0
52	60	51	50	46	51.11	3114.09	6.66	0.33	0.32	0.32	0.32	1
63	71	61	61	55	61.08	4054.1	13.69	0.33	0.32	0.32	0.32	0
65	73	63	63	57	63.22	4096.15	13.88	0.33	0.33	0.33	0.32	0
64	72	63	63	57	63.16	4120.24	13.81	0.33	0.32	0.33	0.32	0
65	74	64	64	58	64.18	4162.14	14.07	0.01	0.01	0.01	0.01	2
65	73	64	63	58	64.1	4128.17	14.09	0.01	0.01	0.01	0.01	2
65	73	64	64	58	63.16	4096.24	13.93	0.33	0.32	0.32	0.32	0
65	73	64	63	57	63.11	4140.18	14.06	0.01	0.01	0.01	0.01	2
65	74	64	64	58	64.43	4124.22	13.98	0.33	0.32	0.32	0.33	0
65	73	63	63	58	63.18	4172.2	14.23	0.01	0.01	0.01	0.01	2
64	72	62	62	56	62.23	4090.08	13.85	0.33	0.32	0.33	0.33	0
65	73	64	64	58	64.41	4120.21	13.94	0.33	0.32	0.32	0.33	0
64	73	63	63	57	62.24	4124.19	13.55	0.01	0.01	0.01	0.01	2
64	73	63	63	57	63.03	4064.09	13.11	0.01	0.01	0.01	0.01	2
65	73	63	63	57	63.03	4126.16	13.91	0.33	0.33	0.33	0.32	0
64	73	63	63	57	63.08	4116.21	13.79	0.33	0.33	0.33	0.33	0
54	62	53	53	48	53.05	3418.12	8.06	0.33	0.32	0.32	0.32	1
65	73	63	63	57	63.08	4140.13	14	0.01	0.01	0.01	0.01	2
53	61	52	51	47	51.09	3132.12	6.71	0.33	0.32	0.32	0.32	1
65	74	64	64	58	64.43	4118.13	13.89	0.33	0.32	0.32	0.33	0
55	62	54	53	48	53.06	3446.11	8.98	0.33	0.32	0.32	0.32	1
63	72	62	62	56	62.11	4065.07	13.85	0.33	0.32	0.32	0.33	0
64	72	63	62	57	62.18	4124.17	13.8	0.33	0.33	0.33	0.32	0
65	73	63	63	57	63.19	4190.13	14.11	0.01	0.01	0.01	0.01	2
64	73	63	62	57	63.17	4112.21	13.79	0.01	0.01	0.01	0.01	2
63	71	62	61	56	61.08	4056.08	13.69	0.33	0.32	0.33	0.32	0
65	74	64	64	58	64.3	4188.14	14.04	0.01	0.01	0.01	0.01	2
65	73	63	63	57	63.18	4110.17	13.96	0.01	0.01	0.01	0.01	2
63	71	62	61	56	61.07	4054.11	13.69	0.33	0.32	0.33	0.32	0
66	74	65	64	58	64.03	4176.21	14.21	0.01	0.01	0.01	0.01	2
52	59	51	50	46	50.18	3133.06	6.67	0.33	0.32	0.32	0.32	1
65	73	63	63	58	63.21	4098.14	13.85	0.33	0.32	0.32	0.32	0
65	74	64	64	58	64.21	4188.17	13.89	0.01	0.01	0.01	0.01	2
65	74	64	64	57	63.12	4156.17	14	0.01	0.01	0.01	0.01	2
61	69	60	60	54	60.21	3886.1	11.75	0.33	0.32	0.32	0.32	1
62	70	60	60	54	60.06	3888.12	11.9	0.33	0.32	0.32	0.32	1
65	74	64	63	58	64.06	4120.14	14.05	0.33	0.32	0.32	0.33	0
63	71	62	62	55	61.14	4094.08	13.84	0.33	0.33	0.33	0.33	0
65	73	64	64	58	63.14	4114.2	13.96	0.33	0.33	0.33	0.33	0
64	73	63	63	57	63.1	4096.2	13.75	0.33	0.33	0.33	0.33	0
63	71	61	62	55	61.07	4058.11	13.73	0.33	0.32	0.32	0.32	0
52	60	51	51	47	51.14	3134.11	6.64	0.33	0.32	0.32	0.32	1
66	74	64	64	58	64.04	4164.22	14.24	0.01	0.01	0.01	0.01	2
52	60	51	51	46	51.2	3133.06	6.63	0.33	0.32	0.32	0.32	1
65	73	64	64	58	63.07	4104.18	14.02	0.33	0.32	0.32	0.32	0
66	74	64	64	58	64.31	4180.21	14.16	0.01	0.01	0.01	0.01	2
63	72	62	62	56	62.04	4076.11	13.75	0.33	0.32	0.32	0.33	0
54	61	52	52	48	52.13	3364.06	8.04	0.33	0.32	0.32	0.32	1
65	73	63	64	58	63.21	4116.14	14	0.33	0.32	0.33	0.32	0
64	72	62	62	56	62.24	3985.07	12.75	0.33	0.32	0.32	0.32	1
63	71	61	61	56	61.05	4048.09	13.64	0.33	0.32	0.32	0.32	0
51	59	50	50	46	50.08	3112.09	6.63	0.33	0.32	0.32	0.32	1
65	74	63	63	58	64.29	4148.14	14.04	0.01	0.01	0.01	0.01	2
63	71	62	62	56	61.1	4054.09	13.69	0.33	0.32	0.32	0.32	0
65	73	63	63	58	63.22	4076.11	13.15	0.01	0.01	0.01	0.01	2
65	74	63	63	57	63.2	4126.21	14.05	0.33	0.33	0.33	0.33	0
64	73	63	63	57	63.17	4104.2	13.95	0.01	0.01	0.01	0.01	2
64	73	63	63	57	63.21	4142.15	14.13	0.01	0.01	0.01	0.01	2
52	59	51	50	46	51.18	3104.11	6.78	0.33	0.32	0.32	0.32	1
64	73	63	63	57	63.17	4108.23	13.98	0.01	0.01	0.01	0.01	2
65	73	64	64	58	64.34	4116.19	13.95	0.33	0.33	0.33	0.33	0
65	73	64	64	58	64.3	4104.23	14.01	0.33	0.32	0.32	0.32	0
62	70	61	61	55	60.18	3908.06	11.94	0.33	0.32	0.32	0.32	1
53	61	52	52	47	52.05	3420.08	8.8	0.33	0.32	0.32	0.32	1
65	74	64	64	58	64.42	4096.22	13.93	0.33	0.32	0.32	0.33	0
65	73	63	63	57	63.23	4126.21	13.86	0.33	0.33	0.33	0.32	0
65	74	64	64	58	64.09	4176.23	14.2	0.01	0.01	0.01	0.01	2
66	74	64	64	58	64.35	4172.23	14.1	0.01	0.01	0.01	0.01	2
65	73	64	64	58	64.44	4120.21	13.93	0.33	0.32	0.32	0.33	0
65	73	63	64	58	63.14	4184.14	14.04	0.01	0.01	0.01	0.01	2
64	73	63	63	57	63.05	4102.16	14.02	0.01	0.01	0.01	0.01	2
64	73	63	63	57	63.08	4098.14	13.93	0.33	0.33	0.33	0.32	0
53	61	52	52	47	52.03	3338.07	7.72	0.33	0.32	0.32	0.32	1
54	61	52	52	48	52.1	3198.12	6.98	0.33	0.32	0.32	0.32	1
65	73	64	63	58	64.31	4102.14	13.8	0.33	0.33	0.33	0.33	0
66	74	65	65	58	64.31	4164.25	14.06	0.01	0.01	0.01	0.01	2
65	73	63	63	57	63.06	4114.17	14	0.33	0.32	0.33	0.32	0
53	61	52	52	47	52.05	3426.11	8.75	0.33	0.32	0.33	0.32	1
65	73	63	63	57	63.23	4138.14	13.91	0.01	0.01	0.01	0.01	2
64	72	63	63	57	62.18	4116.19	13.99	0.33	0.33	0.32	0.33	0
63	71	62	61	56	61	3952.11	12.56	0.33	0.32	0.32	0.32	1
52	60	51	51	47	51.14	3114.11	6.7	0.33	0.32	0.32	0.32	1
65	73	64	64	58	64.37	4124.14	13.93	0.33	0.32	0.33	0.32	0
64	73	63	63	57	63.06	4116.16	14.05	0.01	0.01	0.01	0.01	2
65	74	64	64	58	63.21	4100.2	13.95	0.33	0.32	0.32	0.33	0
66	74	64	64	58	64.02	4186.13	14.15	0.01	0.01	0.01	0.01	2
65	73	63	63	57	63.05	4116.21	13.86	0.33	0.33	0.33	0.32	0
65	73	63	63	57	63.03	4118.2	13.86	0.33	0.33	0.33	0.32	0
64	73	63	63	57	63.08	4108.16	13.85	0.33	0.32	0.33	0.33	0
65	74	63	63	57	63.22	4132.13	14.07	0.01	0.01	0.01	0.01	2
53	61	52	52	47	52.17	3322.12	7.65	0.33	0.32	0.32	0.32	1
65	73	63	63	57	63.08	4150.18	14	0.01	0.01	0.01	0.01	2
55	63	54	54	48	54.01	3428.09	8.43	0.33	0.32	0.32	0.32	1
65	73	64	64	58	64.4	4104.23	13.85	0.33	0.32	0.32	0.33	0
53	60	52	51	47	51.06	3128.12	6.68	0.33	0.32	0.32	0.32	1
63	71	62	61	56	61.18	4050.11	13.69	0.33	0.32	0.32	0.32	0
65	73	63	63	57	63.04	4124.17	13.96	0.33	0.33	0.33	0.32	0
62	70	61	61	55	61.25	3930.09	12.11	0.33	0.32	0.32	0.32	1
64	73	63	63	57	63.13	4120.24	13.88	0.01	0.01	0.01	0.01	2
64	71	62	62	56	62.05	4080.07	13.8	0.33	0.33	0.33	0.33	0
65	74	64	63	58	64.08	4130.14	14.16	0.01	0.01	0.01	0.01	2
56	64	54	54	49	54.21	3457.07	8.61	0.33	0.32	0.32	0.32	1
65	74	64	64	58	64.49	4126.13	13.88	0.33	0.32	0.32	0.33	0
52	59	50	50	46	50.13	3116.08	6.66	0.33	0.32	0.32	0.32	1
63	71	62	62	56	62.08	4086.07	13.73	0.33	0.33	0.33	0.33	0
66	74	64	64	58	64.27	4172.2	14.14	0.01	0.01	0.01	0.01	2
65	73	63	63	57	63.14	4144.23	14.04	0.01	0.01	0.01	0.01	2
64	72	62	62	56	62.08	4090.09	13.85	0.33	0.32	0.32	0.33	0
65	73	63	63	57	63.19	4158.13	14.05	0.01	0.01	0.01	0.01	2
52	61	52	51	47	51.14	3114.11	6.71	0.33	0.32	0.33	0.32	1
65	73	64	64	58	63.12	4116.23	14.04	0.33	0.32	0.32	0.32	0
65	73	63	63	58	63.02	4112.13	13.89	0.33	0.32	0.32	0.32	0
63	71	61	61	55	61.15	3942.09	12.31	0.33	0.32	0.32	0.32	1
51	59	51	50	46	50.12	3108.11	6.69	0.33	0.32	0.32	0.32	1
63	71	62	61	56	62.11	4093.09	13.76	0.33	0.33	0.33	0.33	0
51	59	50	50	46	50.15	3118.12	6.72	0.33	0.32	0.32	0.32	1
65	73	63	63	57	63.09	4126.16	13.89	0.33	0.32	0.33	0.32	0
53	61	52	52	47	52.03	3310.07	7.72	0.33	0.32	0.32	0.32	1
65	74	64	64	58	64.04	4136.23	14.02	0.01	0.01	0.01	0.01	2
65	73	64	64	58	64.43	4104.23	13.88	0.33	0.32	0.32	0.32	0
52	59	51	51	46	51.17	3122.11	6.69	0.33	0.32	0.32	0.32	1
65	74	64	64	58	64.14	4184.14	14.1	0.01	0.01	0.01	0.01	2
63	71	61	61	56	61.08	4056.1	13.68	0.33	0.32	0.33	0.32	0
65	74	64	64	58	64.42	4102.14	13.86	0.33	0.32	0.32	0.33	0
65	73	64	63	58	63.21	4108.23	13.86	0.33	0.32	0.32	0.32	0
52	59	51	50	46	50.23	3108.1	6.69	0.33	0.32	0.32	0.32	1
63	71	62	61	56	61.03	4050.09	13.69	0.33	0.32	0.32	0.32	0
64	73	63	62	57	62.24	4067.07	13.18	0.01	0.01	0.01	0.01	2
65	74	64	64	58	64.29	4182.15	14.1	0.01	0.01	0.01	0.01	2
64	73	63	63	57	63.02	4074.11	13.06	0.01	0.01	0.01	0.01	2
65	73	63	63	57	63.02	4104.18	13.75	0.33	0.32	0.32	0.32	0
66	74	65	64	58	64.24	4164.15	14.02	0.01	0.01	0.01	0.01	2
66	74	65	64	58	64.44	4190.13	14.16	0.01	0.01	0.01	0.01	2
51	59	50	50	46	50.03	3116.08	6.78	0.33	0.32	0.32	0.32	1
63	72	62	62	56	62.01	4086.07	13.73	0.33	0.32	0.32	0.33	0
53	60	52	51	47	52.02	3118.1	6.72	0.33	0.32	0.32	0.32	1
64	72	63	63	57	62.19	4118.15	13.74	0.33	0.32	0.33	0.33	0
65	73	64	64	58	63.12	4100.22	13.99	0.33	0.32	0.32	0.32	0
66	74	64	64	58	64.33	4160.24	14.09	0.01	0.01	0.01	0.01	2
62	70	60	60	54	60.25	3892.1	11.99	0.33	0.32	0.32	0.32	1
62	70	61	61	55	61.2	4087.07	13.85	0.33	0.33	0.33	0.33	0
64	72	62	62	57	62.2	4076.11	13.19	0.01	0.01	0.01	0.01	2
65	73	63	63	58	63.11	4184.24	14.16	0.01	0.01	0.01	0.01	2
65	73	63	63	57	63.06	4142.15	14.01	0.01	0.01	0.01	0.01	2
54	61	52	52	48	52.24	3424.1	8.76	0.33	0.32	0.33	0.32	1
63	71	62	61	56	62.12	4080.11	13.86	0.33	0.33	0.33	0.33	0
65	73	63	63	57	63.2	4162.14	14.05	0.01	0.01	0.01	0.01	2
65	73	64	64	58	64.36	4140.23	14.13	0.01	0.01	0.01	0.01	2
64	73	63	63	57	63.11	4144.13	13.81	0.01	0.01	0.01	0.01	2
65	73	63	63	57	63.04	4096.24	13.85	0.33	0.32	0.32	0.32	0
52	60	52	51	47	51.21	3410.09	8.89	0.33	0.32	0.33	0.32	1
64	72	62	62	56	62.18	4094.07	13.85	0.33	0.32	0.33	0.32	0
64	72	62	62	56	62.17	4086.1	13.81	0.33	0.32	0.32	0.33	0
65	73	64	64	58	63.22	4146.15	14.13	0.01	0.01	0.01	0.01	2
65	73	63	63	57	63.03	4122.18	14.04	0.33	0.33	0.33	0.32	0
65	73	63	63	57	63.05	4050.1	13.29	0.33	0.32	0.32	0.32	0
52	60	51	51	47	51.09	3114.08	6.71	0.33	0.32	0.32	0.32	1
52	60	51	51	46	51.14	3122.09	6.73	0.33	0.32	0.33	0.32	1
52	59	50	50	46	50.15	3112.1	6.71	0.33	0.32	0.32	0.32	1
65	73	64	63	58	63.19	4104.15	13.95	0.33	0.33	0.33	0.33	0
64	72	62	62	57	62.19	4084.11	13.29	0.01	0.01	0.01	0.01	2
66	74	65	64	58	64.36	4176.23	14.02	0.01	0.01	0.01	0.01	2
65	73	63	63	57	64.28	4180.23	14.16	0.01	0.01	0.01	0.01	2
63	71	62	62	56	61.05	4052.06	13.68	0.33	0.32	0.32	0.33	0
65	73	63	63	57	63.17	4084.11	13.51	0.33	0.32	0.32	0.32	0
58	66	56	56	51	56	3522.1	8.76	0.33	0.32	0.32	0.32	1
64	72	62	63	56	62.2	4104.15	13.88	0.33	0.32	0.33	0.33	0
65	73	64	63	58	63.17	4124.19	14	0.33	0.33	0.33	0.33	0
64	72	62	62	56	62.1	4090.11	13.76	0.33	0.32	0.32	0.33	0
65	74	64	64	58	64.06	4188.17	14.24	0.01	0.01	0.01	0.01	2
63	71	62	62	56	62.21	3970.1	12.61	0.33	0.32	0.32	0.32	1
63	72	62	62	56	62.02	4093.08	13.81	0.33	0.32	0.33	0.33	0
65	73	64	64	58	64.41	4112.16	13.82	0.33	0.32	0.32	0.33	0
63	70	61	61	56	61.08	3957.07	12.4	0.33	0.32	0.32	0.32	1
65	73	63	63	57	63.11	4152.19	13.93	0.01	0.01	0.01	0.01	2
64	73	63	62	57	63.09	4108.23	13.86	0.01	0.01	0.01	0.01	2
63	71	62	61	56	62.14	4080.07	13.77	0.33	0.33	0.33	0.33	0
64	72	63	63	57	63.16	4096.17	13.91	0.33	0.32	0.33	0.32	0
65	73	64	64	58	64.47	4100.2	14.02	0.33	0.32	0.32	0.32	0
65	73	64	64	58	63.14	4124.14	13.86	0.33	0.33	0.33	0.33	0
63	71	62	62	56	62.25	4074.09	13.7	0.33	0.32	0.32	0.33	0
65	73	63	63	58	63.25	4108.16	13.93	0.33	0.33	0.33	0.32	0
52	60	51	51	46	51.07	3128.09	6.68	0.33	0.32	0.32	0.32	1
64	72	63	63	57	63.03	4070.07	13.16	0.01	0.01	0.01	0.01	2
54	61	52	52	48	52.01	3196.11	6.98	0.33	0.32	0.32	0.32	1
53	61	52	52	47	52.2	3160.07	6.8	0.33	0.32	0.32	0.32	1
65	73	64	63	58	63.1	4106.19	13.85	0.33	0.33	0.33	0.33	0
64	72	63	62	56	62.18	4102.16	13.86	0.33	0.32	0.33	0.33	0
65	73	63	63	58	63.24	4110.19	13.88	0.33	0.33	0.33	0.32	0
53	61	52	51	47	52.17	3112.08	6.74	0.33	0.32	0.32	0.32	1
64	72	62	62	57	62.24	4094.08	13.88	0.33	0.33	0.33	0.33	0
66	74	64	64	58	64.25	4170.14	14.09	0.01	0.01	0.01	0.01	2
64	73	63	63	57	63.24	4098.14	13.93	0.01	0.01	0.01	0.01	2
65	73	63	63	57	63.04	4118.15	14	0.33	0.33	0.33	0.32	0
59	67	58	58	53	58.23	3620.1	9.39	0.33	0.32	0.32	0.32	1
65	74	63	63	58	63.01	4138.14	14	0.01	0.01	0.01	0.01	2
52	60	51	51	46	51.17	3131.06	6.63	0.33	0.32	0.32	0.32	1
62	70	61	61	55	61.21	4095.08	13.69	0.33	0.33	0.33	0.33	0
62	71	61	61	55	61.22	4091.06	13.84	0.33	0.33	0.33	0.33	0
54	62	53	53	48	53.16	3394.12	8.13	0.33	0.32	0.32	0.32	1
65	73	63	63	57	63.02	4108.13	13.81	0.33	0.33	0.33	0.32	0
65	74	64	64	58	64.27	4124.14	13.9	0.33	0.33	0.33	0.33	0
65	73	63	63	58	63.11	4188.24	14.13	0.01	0.01	0.01	0.01	2
64	72	63	62	57	63.24	4038.11	13.16	0.33	0.32	0.32	0.32	0
62	69	60	60	55	60.09	3902.12	11.84	0.33	0.32	0.32	0.32	1
54	62	53	52	48	52.18	3432.12	8.8	0.33	0.32	0.32	0.32	1
56	65	55	55	50	55.06	3503.07	8.73	0.33	0.32	0.32	0.32	1
65	73	63	64	57	64.44	4096.17	13.81	0.33	0.33	0.33	0.32	0
65	73	64	64	58	63.24	4136.15	14.06	0.01	0.01	0.01	0.01	2
65	74	64	63	58	63.09	4158.18	13.99	0.01	0.01	0.01	0.01	2
65	73	64	64	58	63.15	4116.21	14.07	0.33	0.32	0.32	0.32	0
63	71	62	61	55	61.08	4050.12	13.74	0.33	0.32	0.32	0.32	0
51	59	51	50	46	50.13	3104.09	6.77	0.33	0.32	0.32	0.32	1
64	73	63	63	57	63.23	4110.15	13.89	0.01	0.01	0.01	0.01	2
65	74	64	64	58	64.42	4100.15	14.01	0.33	0.32	0.32	0.33	0
64	72	62	63	57	62.03	4077.06	13.14	0.01	0.01	0.01	0.01	2
65	74	63	63	57	63.21	4156.19	13.99	0.01	0.01	0.01	0.01	2
65	74	64	64	58	64.01	4166.14	14.06	0.01	0.01	0.01	0.01	2
65	74	64	64	58	64.43	4106.14	13.96	0.33	0.32	0.32	0.33	0
65	73	64	64	58	64.49	4100.17	13.98	0.33	0.32	0.32	0.33	0
52	60	51	51	46	51.15	3126.08	6.72	0.33	0.32	0.32	0.32	1
65	73	64	63	58	64.04	4118.13	13.94	0.33	0.33	0.33	0.33	0
65	73	64	64	58	63.2	4120.19	13.93	0.33	0.32	0.32	0.32	0
64	73	63	63	57	63.03	4124.22	13.99	0.01	0.01	0.01	0.01	2
65	73	63	63	57	63.11	4120.21	13.98	0.33	0.32	0.32	0.32	0
64	72	63	62	57	63.14	4106.17	13.82	0.33	0.33	0.33	0.33	0
64	72	63	62	57	62.09	4022.11	13.04	0.33	0.32	0.32	0.32	0
65	73	64	63	58	63.15	4102.14	14.05	0.33	0.33	0.33	0.33	0
65	72	63	63	57	63.1	4124.19	13.94	0.33	0.32	0.33	0.32	0
64	72	62	62	56	62.1	4095.07	13.86	0.33	0.32	0.32	0.33	0
62	70	60	60	55	60.22	3910.11	11.99	0.33	0.32	0.32	0.32	1
66	74	64	65	58	64.37	4166.16	14.18	0.01	0.01	0.01	0.01	2
66	74	64	64	58	64.25	4162.14	14.04	0.01	0.01	0.01	0.01	2
66	74	65	64	58	64.23	4172.13	14.2	0.01	0.01	0.01	0.01	2
65	73	63	63	57	63.17	4144.18	13.88	0.01	0.01	0.01	0.01	2
65	73	64	64	58	64.37	4154.18	14.09	0.01	0.01	0.01	0.01	2
65	73	64	64	58	63.21	4104.13	14.06	0.33	0.32	0.32	0.32	0
53	61	52	52	47	52.1	3414.09	8.9	0.33	0.32	0.32	0.32	1
66	74	64	64	58	64.27	4176.23	14.13	0.01	0.01	0.01	0.01	2
52	60	51	51	47	51.12	3106.1	6.71	0.33	0.32	0.32	0.32	1
52	59	51	51	46	50.11	3131.06	6.7	0.33	0.32	0.32	0.32	1
54	62	53	53	48	53.22	3432.12	8.75	0.33	0.32	0.33	0.32	1
63	72	62	61	55	62.12	4084.09	13.76	0.33	0.33	0.33	0.33	0
65	73	63	64	58	64.18	4158.16	14.05	0.01	0.01	0.01	0.01	2
65	73	63	63	57	63.03	4108.16	14.04	0.33	0.33	0.33	0.32	0
63	71	61	62	55	61.06	4050.09	13.73	0.33	0.32	0.32	0.32	0
66	74	64	64	58	64.11	4188.17	14.05	0.01	0.01	0.01	0.01	2
64	73	63	63	57	63.08	4098.21	13.94	0.33	0.32	0.33	0.32	0
65	73	64	64	58	64.42	4112.13	13.81	0.33	0.32	0.32	0.32	0
65	73	63	63	58	63.22	4120.21	13.98	0.33	0.32	0.32	0.32	0
63	71	61	61	55	61.07	4050.07	13.7	0.33	0.32	0.33	0.32	0
65	73	63	63	57	63.17	4096.15	13.96	0.33	0.32	0.32	0.32	0
65	73	64	64	58	64.1	4112.13	14.01	0.33	0.33	0.33	0.33	0
65	73	63	63	58	63.23	4072.12	13.05	0.01	0.01	0.01	0.01	2
53	61	52	52	47	52.03	3434.11	8.81	0.33	0.32	0.33	0.32	1
52	60	51	51	46	51.04	3228.08	7.45	0.33	0.32	0.33	0.32	1
65	73	63	63	57	63.23	4136.23	14.04	0.01	0.01	0.01	0.01	2
65	73	63	63	58	63.2	4118.13	13.82	0.33	0.33	0.33	0.32	0
66	74	64	64	58	64.17	4182.13	14.13	0.01	0.01	0.01	0.01	2
66	74	64	64	58	64.39	4188.24	14.07	0.01	0.01	0.01	0.01	2
65	73	63	63	58	63.23	4110.15	13.69	0.33	0.33	0.33	0.32	0
65	74	64	64	58	64.44	4126.16	13.98	0.33	0.32	0.32	0.33	0
53	61	52	52	47	52.22	3298.09	7.69	0.33	0.32	0.32	0.32	1
65	73	64	64	58	63.21	4124.19	14.04	0.33	0.32	0.32	0.32	0
64	73	63	63	57	63.16	4112.13	13.91	0.01	0.01	0.01	0.01	2
66	74	64	64	58	64.46	4186.13	14.16	0.01	0.01	0.01	0.01	2
56	64	55	55	50	55.1	3482.11	8.6	0.33	0.32	0.33	0.32	1
65	73	64	64	58	64.17	4112.16	13.98	0.33	0.33	0.33	0.33	0
64	73	63	63	57	62.24	4114.17	13.86	0.01	0.01	0.01	0.01	2
64	72	62	62	56	62.1	4084.06	13.69	0.33	0.33	0.33	0.33	0
63	72	62	62	56	62.05	4083.08	13.84	0.33	0.33	0.33	0.33	0
64	72	62	62	57	62.2	4090.09	13.95	0.33	0.33	0.33	0.32	0
65	73	63	63	57	63.05	4106.19	13.81	0.33	0.33	0.33	0.32	0
65	73	63	63	57	63.22	4112.21	13.9	0.33	0.33	0.33	0.32	0
65	73	64	64	58	64.06	4100.22	13.85	0.33	0.32	0.32	0.33	0
64	73	63	63	57	63.09	4132.2	13.84	0.01	0.01	0.01	0.01	2
53	60	52	51	47	51.24	3138.09	6.72	0.33	0.32	0.32	0.32	1
66	74	64	64	58	64.38	4172.16	14.19	0.01	0.01	0.01	0.01	2
51	59	50	50	46	50.05	3108.09	6.69	0.33	0.32	0.32	0.32	1
63	72	62	62	56	62.02	4091.06	13.79	0.33	0.33	0.33	0.33	0
65	73	64	64	58	64.24	4118.13	13.94	0.33	0.33	0.33	0.33	0
65	73	63	64	57	63.18	4114.2	13.81	0.33	0.33	0.33	0.32	0
65	73	64	63	58	63.16	4110.19	13.85	0.33	0.33	0.33	0.33	0
63	71	61	62	55	61.08	4048.07	13.65	0.33	0.32	0.32	0.32	0
63	72	62	62	56	62.1	4085.07	13.9	0.33	0.33	0.33	0.33	0
66	74	64	64	58	64.25	4160.24	14.13	0.01	0.01	0.01	0.01	2
64	72	62	62	56	62.03	4091.06	13.9	0.33	0.32	0.33	0.33	0
65	74	64	64	58	64.41	4126.16	13.99	0.33	0.32	0.33	0.32	0
63	70	61	61	55	61.17	4084.06	13.73	0.33	0.33	0.33	0.33	0
65	73	63	63	57	63.06	4102.16	13.77	0.33	0.32	0.33	0.32	0
65	74	64	64	58	64.19	4110.17	13.89	0.33	0.33	0.32	0.33	0
65	73	63	63	57	63.12	4168.23	14.1	0.01	0.01	0.01	0.01	2
66	74	65	64	58	64.34	4180.23	14.23	0.01	0.01	0.01	0.01	2
64	72	63	63	57	63.1	4110.19	13.81	0.33	0.32	0.33	0.32	0
62	70	61	60	55	60	4068.09	13.76	0.33	0.33	0.33	0.33	0
65	73	63	63	57	63.1	4100.15	13.91	0.01	0.01	0.01	0.01	2
65	73	64	63	58	63.21	4108.13	13.88	0.33	0.33	0.33	0.32	0
66	74	64	64	58	64.43	4160.15	14.11	0.01	0.01	0.01	0.01	2
63	72	62	62	56	62.05	4072.09	13.84	0.33	0.32	0.32	0.33	0
64	72	63	62	57	62.15	4126.16	13.81	0.33	0.32	0.33	0.32	0
65	73	63	63	57	63.14	4112.16	13.96	0.01	0.01	0.01	0.01	2
66	74	64	65	58	64.12	4162.14	14.18	0.01	0.01	0.01	0.01	2
51	59	50	50	46	50.11	3106.07	6.71	0.33	0.32	0.32	0.32	1
66	74	64	65	58	64.24	4164.13	14.1	0.01	0.01	0.01	0.01	2
65	73	64	64	58	64.06	4124.17	13.9	0.33	0.32	0.32	0.33	0
66	74	64	64	58	65.33	4182.15	14.13	0.01	0.01	0.01	0.01	2
54	61	52	52	47	52.2	3366.1	7.94	0.33	0.32	0.32	0.32	1
64	72	62	62	57	62.08	4082.11	13.79	0.33	0.32	0.33	0.32	0
64	73	63	63	57	63.15	4096.24	13.76	0.33	0.32	0.33	0.33	0
64	72	62	62	57	62.03	4086.09	13.81	0.33	0.32	0.32	0.33	0
64	72	62	62	56	62.02	4084.09	13.71	0.33	0.32	0.32	0.33	0
65	74	64	64	58	64.44	4104.13	13.89	0.33	0.32	0.32	0.33	0
63	72	62	62	56	62.24	4088.08	13.75	0.33	0.32	0.33	0.33	0
54	61	52	52	48	52.02	3214.11	7.03	0.33	0.32	0.32	0.32	1
65	74	64	64	58	64.32	4140.18	14.07	0.01	0.01	0.01	0.01	2
65	73	64	63	58	63.19	4110.17	13.9	0.33	0.33	0.33	0.33	0
65	73	63	63	57	63.11	4152.24	14.06	0.01	0.01	0.01	0.01	2
53	61	52	52	47	52.21	3260.12	7.28	0.33	0.32	0.32	0.32	1
65	73	63	63	58	63	4108.18	13.8	0.33	0.33	0.33	0.32	0
65	73	64	64	57	64.28	4100.15	13.96	0.33	0.33	0.33	0.33	0
66	74	65	64	58	64.39	4168.2	14.1	0.01	0.01	0.01	0.01	2
65	74	64	64	58	64.09	4172.16	14.09	0.01	0.01	0.01	0.01	2
65	73	64	64	58	64.17	4124.17	13.89	0.33	0.32	0.33	0.33	0
65	73	64	64	58	64.43	4116.16	13.9	0.33	0.32	0.32	0.33	0
63	72	62	62	56	62.07	4086.08	13.79	0.33	0.33	0.33	0.33	0
53	61	52	52	47	52.16	3116.08	6.72	0.33	0.32	0.32	0.32	1
64	73	63	63	57	63.24	4116.23	13.65	0.01	0.01	0.01	0.01	2
65	73	63	63	57	63.08	4112.16	13.82	0.33	0.32	0.33	0.32	0
64	72	62	63	57	62.19	4102.16	13.86	0.33	0.32	0.33	0.33	0
64	72	63	63	57	63.25	4120.14	13.89	0.01	0.01	0.01	0.01	2
65	73	64	63	57	63.14	4172.23	14	0.01	0.01	0.01	0.01	2
65	73	63	63	57	63.07	4104.13	13.96	0.01	0.01	0.01	0.01	2
64	73	63	63	57	63.12	4096.24	13.84	0.33	0.33	0.33	0.33	0
66	74	64	64	58	64.27	4184.21	14.11	0.01	0.01	0.01	0.01	2
65	73	64	64	58	64.4	4110.15	13.94	0.33	0.32	0.32	0.33	0
65	73	63	63	57	63.21	4138.17	13.94	0.01	0.01	0.01	0.01	2
66	74	64	64	58	64.45	4168.15	14.1	0.01	0.01	0.01	0.01	2
63	71	61	61	55	61.06	4052.1	13.74	0.33	0.32	0.32	0.32	0
66	74	64	64	58	64.42	4160.15	14.11	0.01	0.01	0.01	0.01	2
65	73	64	63	57	63.25	4100.2	13.88	0.33	0.32	0.32	0.32	0
65	73	63	63	57	63.12	4160.2	14.2	0.01	0.01	0.01	0.01	2
63	71	62	62	56	61.05	4050.1	13.69	0.33	0.32	0.32	0.32	0
52	60	51	51	46	51.12	3106.1	6.69	0.33	0.32	0.32	0.32	1
65	73	64	63	58	63.19	4106.19	13.93	0.33	0.33	0.33	0.33	0
54	62	53	53	48	52.17	3436.08	8.93	0.33	0.32	0.33	0.32	1
54	61	52	52	47	52.16	3428.09	8.82	0.33	0.32	0.32	0.32	1
52	59	51	50	46	50.23	3130.12	6.71	0.33	0.32	0.32	0.32	1
65	73	64	64	58	64.3	4124.19	14	0.33	0.32	0.32	0.32	0
63	71	61	61	55	61.07	4048.11	13.79	0.33	0.32	0.33	0.32	0
65	74	64	64	58	64.15	4180.16	13.98	0.01	0.01	0.01	0.01	2
56	64	55	55	50	55.11	3492.11	8.66	0.33	0.32	0.32	0.32	1
53	61	52	51	47	51.25	3108.09	6.68	0.33	0.32	0.32	0.32	1
63	72	62	62	56	62.02	4092.11	13.75	0.33	0.32	0.33	0.33	0
65	73	63	63	57	63	4158.18	13.89	0.01	0.01	0.01	0.01	2
65	74	64	64	58	64.14	4104.15	14.11	0.33	0.33	0.32	0.33	0
53	61	52	52	47	52.07	3134.12	6.62	0.33	0.32	0.32	0.32	1
65	73	63	63	57	63.07	4120.17	14.05	0.33	0.33	0.33	0.32	0
65	73	64	64	58	64.43	4100.22	14	0.33	0.32	0.32	0.33	0
63	71	62	62	55	61.2	4074.11	13.7	0.33	0.32	0.33	0.32	0
51	59	50	50	46	50.12	3118.12	6.72	0.33	0.32	0.32	0.32	1
66	74	65	64	58	64.32	4188.22	14.15	0.01	0.01	0.01	0.01	2
65	74	64	64	58	64.49	4104.23	13.91	0.33	0.32	0.32	0.33	0
61	70	60	60	54	60.17	3880.1	11.71	0.33	0.32	0.32	0.32	1
66	74	64	64	58	64.1	4182.15	14.23	0.01	0.01	0.01	0.01	2
65	73	64	64	58	64.4	4122.13	13.91	0.33	0.32	0.32	0.33	0
65	73	64	64	58	64.43	4118.13	13.91	0.33	0.32	0.32	0.32	0
66	74	64	64	58	64.25	4164.25	14.16	0.01	0.01	0.01	0.01	2
53	61	52	52	47	52.02	3120.11	6.69	0.33	0.32	0.32	0.32	1
54	61	52	52	48	52.19	3164.12	6.86	0.33	0.32	0.32	0.32	1
65	73	64	64	57	63.2	4126.16	13.98	0.33	0.33	0.33	0.32	0
63	71	61	61	56	61.05	4048.09	13.71	0.33	0.32	0.32	0.32	0
64	72	62	62	56	62.11	4085.07	13.86	0.33	0.32	0.32	0.33	0
64	72	63	63	57	63.12	4102.19	13.9	0.33	0.32	0.33	0.33	0
65	74	64	63	57	63.04	4106.14	14.01	0.33	0.32	0.32	0.32	0
65	73	63	63	57	63.04	4146.15	13.89	0.01	0.01	0.01	0.01	2
65	73	64	64	58	63.05	4130.18	14.07	0.01	0.01	0.01	0.01	2
65	73	63	63	57	63.23	4108.16	13.94	0.33	0.33	0.33	0.32	0
66	74	64	64	58	64.24	4164.13	14.11	0.01	0.01	0.01	0.01	2
53	61	52	52	48	52.07	3216.09	7.18	0.33	0.32	0.32	0.32	1
65	74	64	64	58	64.27	4138.17	14	0.01	0.01	0.01	0.01	2
54	61	52	52	47	52	3438.12	8.79	0.33	0.32	0.32	0.32	1
63	71	62	62	56	61.11	4086.11	13.86	0.33	0.33	0.33	0.33	0
65	73	63	63	57	63.23	4064.11	13.27	0.01	0.01	0.01	0.01	2
65	73	64	63	58	64.4	4116.19	13.94	0.33	0.32	0.32	0.33	0
52	60	51	51	47	51.2	3110.08	6.67	0.33	0.32	0.32	0.32	1
64	73	63	63	57	63.03	4078.12	13.27	0.01	0.01	0.01	0.01	2
66	74	64	64	58	64.46	4124.22	13.43	0.01	0.01	0.01	0.01	2
52	60	51	51	46	51.12	3384.1	8.45	0.33	0.32	0.32	0.32	1
65	73	64	63	58	64.21	4146.17	13.96	0.01	0.01	0.01	0.01	2
65	74	64	64	58	64.29	4144.18	13.95	0.01	0.01	0.01	0.01	2
63	72	62	62	56	62.02	4090.09	13.75	0.33	0.32	0.32	0.33	0
63	71	61	61	56	61.22	4061.06	13.64	0.33	0.32	0.32	0.32	0
65	73	63	63	57	63.18	4152.14	13.99	0.01	0.01	0.01	0.01	2
52	60	51	51	47	51.07	3120.11	6.74	0.33	0.32	0.32	0.32	1
52	60	51	51	46	51.1	3118.1	6.74	0.33	0.32	0.32	0.32	1
65	74	64	64	58	64.13	4184.17	14.01	0.01	0.01	0.01	0.01	2
65	73	63	63	57	63.1	4144.23	13.98	0.01	0.01	0.01	0.01	2
65	73	63	63	57	63.18	4134.16	13.94	0.01	0.01	0.01	0.01	2
64	72	63	62	57	62.25	4066.11	13.19	0.01	0.01	0.01	0.01	2
52	60	51	51	47	51.25	3116.11	6.68	0.33	0.32	0.32	0.32	1
52	59	51	51	46	51.06	3310.12	8.04	0.33	0.32	0.33	0.32	1
66	74	64	65	58	64.42	4184.24	14.07	0.01	0.01	0.01	0.01	2
65	73	63	63	57	63.01	4136.15	13.94	0.01	0.01	0.01	0.01	2
65	73	64	64	58	64.12	4112.13	13.96	0.33	0.32	0.32	0.32	0
65	73	63	63	57	63.22	4142.17	13.95	0.01	0.01	0.01	0.01	2
52	60	51	51	46	51.04	3128.08	6.71	0.33	0.32	0.33	0.32	1
64	72	62	62	56	62.03	4093.08	13.84	0.33	0.33	0.33	0.33	0
64	72	63	63	57	62.15	4090.11	13.31	0.01	0.01	0.01	0.01	2
63	71	62	62	56	61.08	4050.11	13.75	0.33	0.32	0.32	0.32	0
64	73	63	63	57	63.01	4067.07	13.18	0.01	0.01	0.01	0.01	2
54	62	53	53	48	53.1	3434.12	8.75	0.33	0.32	0.33	0.32	1
65	73	63	63	57	63.19	4116.16	13.85	0.33	0.33	0.33	0.33	0
63	71	61	61	55	61.15	4081.07	13.76	0.33	0.33	0.33	0.33	0
66	74	65	64	58	64.43	4164.25	14.09	0.01	0.01	0.01	0.01	2
65	73	63	63	57	63.09	4136.13	13.99	0.01	0.01	0.01	0.01	2
65	73	64	64	58	63.2	4122.15	13.85	0.33	0.32	0.32	0.33	0
53	60	51	51	47	51.12	3114.08	6.76	0.33	0.32	0.32	0.32	1
63	71	62	62	56	62.25	4050.06	13.74	0.33	0.32	0.32	0.32	0
63	71	61	61	56	61.21	4060.12	13.79	0.33	0.32	0.32	0.32	0
52	60	51	51	47	51.1	3122.06	6.66	0.33	0.32	0.32	0.32	1
65	74	64	64	58	64.21	4182.18	14.05	0.01	0.01	0.01	0.01	2
65	73	64	63	58	63.15	4104.13	13.81	0.33	0.32	0.32	0.32	0
63	71	62	61	55	61.08	4062.07	13.63	0.33	0.32	0.32	0.32	0
65	73	64	64	58	64.46	4108.23	14	0.33	0.32	0.32	0.33	0
53	61	52	52	47	52.04	3134.11	6.7	0.33	0.32	0.32	0.32	1
63	71	62	62	56	62.12	4070.08	13.76	0.33	0.32	0.32	0.32	0
64	73	63	63	57	63.12	4106.14	13.77	0.33	0.33	0.33	0.33	0
55	63	54	54	49	54.08	3455.07	8.56	0.33	0.32	0.32	0.32	1
65	74	64	64	58	64.1	4092.09	13.31	0.01	0.01	0.01	0.01	2
52	59	51	51	47	51.03	3112.08	6.72	0.33	0.32	0.32	0.32	1
65	74	63	63	58	63.17	4066.11	13.14	0.01	0.01	0.01	0.01	2
64	73	63	63	57	63.07	4108.13	13.8	0.01	0.01	0.01	0.01	2
63	70	61	61	55	61.17	4095.07	13.84	0.33	0.33	0.33	0.33	0
65	74	64	64	58	64.3	4186.18	14.09	0.01	0.01	0.01	0.01	2
66	74	64	64	58	64.07	4186.15	14.15	0.01	0.01	0.01	0.01	2
63	72	62	62	56	62.02	4092.11	13.89	0.33	0.33	0.33	0.33	0
56	64	55	55	50	55.18	3474.11	8.64	0.33	0.32	0.32	0.32	1
65	73	63	63	57	63.04	4098.21	14	0.33	0.33	0.33	0.32	0
63	72	62	62	56	62.07	4086.11	13.81	0.33	0.33	0.33	0.33	0
66	74	64	64	58	64.09	4182.13	14.07	0.01	0.01	0.01	0.01	2
53	61	52	52	47	52.04	3436.12	8.84	0.33	0.32	0.33	0.32	1
66	74	64	65	58	64.48	4172.16	14.04	0.01	0.01	0.01	0.01	2
66	74	65	65	58	64.48	4164.13	14.13	0.01	0.01	0.01	0.01	2
65	74	63	63	58	63.15	4112.18	13.9	0.33	0.32	0.32	0.32	0
66	74	64	64	58	63.17	4144.23	14.11	0.01	0.01	0.01	0.01	2
53	61	52	52	47	52.24	3110.09	6.71	0.33	0.32	0.32	0.32	1
53	61	52	52	47	52.18	3343.07	7.82	0.33	0.32	0.32	0.32	1
66	74	64	64	58	64.19	4170.17	14.05	0.01	0.01	0.01	0.01	2
65	73	63	63	57	63.19	4144.18	14.1	0.01	0.01	0.01	0.01	2
63	71	61	61	55	61.11	3944.07	12.27	0.33	0.32	0.32	0.32	1
64	72	62	62	56	62.15	4092.11	13.86	0.33	0.32	0.32	0.33	0
65	73	63	63	57	63.11	4112.13	13.88	0.01	0.01	0.01	0.01	2
65	73	64	64	58	64.41	4100.2	14.04	0.33	0.32	0.33	0.32	0
65	73	64	63	57	63.16	4100.25	13.91	0.33	0.33	0.33	0.33	0
64	72	62	62	57	62.25	4080.07	13.86	0.33	0.32	0.33	0.33	0
64	72	62	62	56	62.15	4081.07	13.75	0.33	0.32	0.32	0.33	0
64	73	63	63	57	63.02	4124.22	13.86	0.01	0.01	0.01	0.01	2
65	73	63	63	57	63	4100.13	13.93	0.33	0.33	0.33	0.32	0
65	73	64	63	57	64.33	4124.17	13.9	0.33	0.33	0.33	0.32	0
65	73	63	63	57	63.12	4138.14	13.9	0.01	0.01	0.01	0.01	2
66	74	64	65	58	64.42	4164.15	14.01	0.01	0.01	0.01	0.01	2
65	73	63	63	57	63.08	4106.14	13.91	0.33	0.32	0.32	0.32	0
65	73	64	64	58	64.44	4100.15	13.88	0.33	0.32	0.32	0.33	0
65	74	64	64	58	64.46	4172.13	14.1	0.01	0.01	0.01	0.01	2
64	72	63	63	57	62.15	4106.19	14.04	0.33	0.32	0.33	0.32	0
64	72	63	63	56	62.17	4104.23	13.94	0.33	0.33	0.33	0.33	0
65	73	64	64	58	64.46	4110.15	13.98	0.33	0.32	0.33	0.32	0
66	74	65	65	58	64.21	4184.21	14.16	0.01	0.01	0.01	0.01	2
52	60	51	51	46	51.03	3128.12	6.67	0.33	0.32	0.32	0.32	1
65	73	63	63	57	63.06	4140.23	14.09	0.01	0.01	0.01	0.01	2
51	59	50	50	46	50.15	3104.12	6.69	0.33	0.32	0.32	0.32	1
63	71	61	61	55	62.15	4094.07	13.86	0.33	0.33	0.33	0.33	0
65	74	64	64	58	64.46	4124.17	13.98	0.33	0.32	0.32	0.33	0
65	73	63	63	57	63.23	4158.16	14.01	0.01	0.01	0.01	0.01	2
64	73	63	63	57	63.08	4122.15	13.89	0.01	0.01	0.01	0.01	2
66	74	64	65	58	65.31	4180.19	14.23	0.01	0.01	0.01	0.01	2
65	74	64	64	58	64.39	4100.2	13.95	0.33	0.32	0.32	0.32	0
66	74	64	64	58	64.14	4180.21	14.15	0.01	0.01	0.01	0.01	2
64	72	62	62	56	62.19	4015.07	12.8	0.33	0.32	0.32	0.32	1
62	71	61	61	55	61.23	4092.12	13.81	0.33	0.33	0.33	0.33	0
63	72	62	62	56	62.07	3984.09	12.71	0.33	0.32	0.32	0.32	1
64	73	63	63	57	63.08	4112.16	13.82	0.33	0.33	0.33	0.33	0
53	61	52	52	48	52.02	3252.06	7.27	0.33	0.32	0.32	0.32	1
52	59	51	51	46	51.24	3118.11	6.72	0.33	0.32	0.32	0.32	1
65	74	64	64	58	64.44	4114.17	13.94	0.33	0.32	0.32	0.33	0
54	62	53	53	48	52.25	3430.09	8.77	0.33	0.32	0.33	0.32	1
65	74	64	64	58	63.08	4098.18	13.77	0.33	0.33	0.32	0.33	0
66	74	65	64	58	64.29	4184.19	14.13	0.01	0.01	0.01	0.01	2
63	72	62	62	56	62.1	4070.09	13.8	0.33	0.32	0.33	0.32	0
53	61	52	52	47	52.24	3126.08	6.71	0.33	0.32	0.32	0.32	1
64	72	62	62	57	62.2	4110.17	13.86	0.33	0.32	0.33	0.33	0
63	71	61	61	56	62.19	4060.12	13.73	0.33	0.32	0.33	0.32	0
63	72	62	62	56	62.22	4090.09	13.76	0.33	0.32	0.32	0.33	0
65	73	63	63	57	63.03	4108.16	13.88	0.01	0.01	0.01	0.01	2
64	72	62	62	56	62.11	4088.09	13.79	0.33	0.32	0.32	0.33	0
53	60	52	51	47	51.11	3104.07	6.69	0.33	0.32	0.32	0.32	1
66	74	64	64	58	64.09	4172.13	14.09	0.01	0.01	0.01	0.01	2
64	73	63	63	57	63.09	4120.24	13.85	0.01	0.01	0.01	0.01	2
66	74	64	65	58	64.01	4184.24	14.2	0.01	0.01	0.01	0.01	2
65	74	64	64	58	64.44	4104.23	13.98	0.33	0.32	0.32	0.33	0
65	73	64	63	57	63.15	4160.22	14.01	0.01	0.01	0.01	0.01	2
66	74	65	65	58	64.06	4170.14	14.18	0.01	0.01	0.01	0.01	2
64	73	63	63	57	63.16	4104.13	13.56	0.01	0.01	0.01	0.01	2
65	73	63	63	57	63.14	4172.2	14.02	0.01	0.01	0.01	0.01	2
66	74	64	64	58	64.35	4168.23	14	0.01	0.01	0.01	0.01	2
64	72	63	62	56	62.21	4088.07	13.79	0.33	0.33	0.33	0.33	0
65	73	64	64	58	64.44	4112.16	13.84	0.33	0.32	0.32	0.33	0
65	73	64	63	58	64.13	4124.17	13.89	0.33	0.32	0.32	0.33	0
65	74	64	63	58	63.11	4106.19	14	0.33	0.33	0.33	0.33	0
66	74	65	65	58	65.13	4190.16	14.19	0.01	0.01	0.01	0.01	2
65	73	64	64	57	63.13	4112.18	13.84	0.33	0.32	0.33	0.32	0
64	72	62	62	56	62.01	4092.12	13.98	0.33	0.33	0.33	0.33	0
64	72	63	63	57	62.15	4104.13	13.84	0.33	0.33	0.33	0.32	0
64	73	63	63	57	63.12	4126.13	13.99	0.01	0.01	0.01	0.01	2
66	74	65	64	58	64.01	4186.13	14.11	0.01	0.01	0.01	0.01	2
65	73	64	64	58	64.39	4124.22	14.04	0.33	0.32	0.32	0.33	0
63	71	62	61	56	61.08	4052.06	13.68	0.33	0.32	0.32	0.32	0
65	73	64	63	58	63.11	4122.13	13.95	0.33	0.32	0.33	0.32	0
65	73	63	63	57	63.25	4134.19	14.01	0.01	0.01	0.01	0.01	2
65	73	64	64	58	64.22	4112.21	14.05	0.33	0.32	0.32	0.32	0
53	61	52	52	47	52.06	3424.11	8.73	0.33	0.32	0.33	0.32	1
66	74	64	64	58	64.4	4168.13	14.18	0.01	0.01	0.01	0.01	2
65	73	64	64	58	64.46	4104.15	14.09	0.33	0.32	0.33	0.32	0
63	71	62	62	56	62.13	4083.08	13.93	0.33	0.33	0.33	0.33	0
63	71	62	62	55	62.22	4050.1	13.63	0.33	0.32	0.32	0.32	0
60	68	58	58	53	58.23	3672.12	9.7	0.33	0.32	0.32	0.32	1
52	59	51	51	46	51.05	3284.11	7.88	0.33	0.32	0.32	0.32	1
52	60	51	51	46	51.12	3130.12	6.64	0.33	0.32	0.32	0.32	1
62	70	60	61	55	61.24	4075.06	13.9	0.33	0.33	0.33	0.33	0
63	71	62	62	56	62.16	3975.07	12.48	0.33	0.32	0.32	0.32	1
55	62	54	53	48	53.08	3428.11	8.36	0.33	0.32	0.32	0.32	1
63	71	62	62	55	61.04	4052.1	13.71	0.33	0.32	0.32	0.32	0
63	71	62	62	56	62.09	4076.12	13.79	0.33	0.32	0.32	0.33	0
65	74	64	63	58	64.42	4114.15	13.94	0.33	0.32	0.32	0.33	0
55	62	54	54	49	54.21	3448.12	8.4	0.33	0.32	0.32	0.32	1
65	73	64	63	58	64.45	4120.19	13.94	0.33	0.32	0.32	0.32	0
65	74	64	64	58	64.01	4144.13	14.15	0.01	0.01	0.01	0.01	2
52	60	51	51	46	51.05	3108.06	6.72	0.33	0.32	0.32	0.32	1
65	73	64	64	58	64.26	4124.14	13.91	0.33	0.32	0.32	0.32	0
65	73	63	63	57	63.23	4104.13	13.84	0.33	0.33	0.33	0.32	0
52	60	51	51	47	51.2	3124.06	6.72	0.33	0.32	0.32	0.32	1
62	71	61	61	55	61.17	4095.08	13.86	0.33	0.33	0.33	0.33	0
51	59	50	50	46	50.2	3118.07	6.71	0.33	0.32	0.32	0.32	1
65	73	63	63	57	63.2	4126.16	13.82	0.01	0.01	0.01	0.01	2
63	72	62	62	56	62.25	4066.11	13.75	0.33	0.32	0.32	0.33	0
66	74	64	64	58	64.38	4176.16	14	0.01	0.01	0.01	0.01	2
64	72	62	62	56	62.06	4082.12	13.86	0.33	0.33	0.33	0.33	0
65	74	64	64	58	64.38	4152.14	14.02	0.01	0.01	0.01	0.01	2
63	72	62	61	56	61.06	4048.11	13.64	0.33	0.32	0.32	0.32	0
64	71	62	62	57	62.23	4093.09	13.81	0.33	0.33	0.33	0.33	0
64	72	63	63	57	63.16	4116.23	13.84	0.33	0.33	0.33	0.33	0
63	71	62	61	56	62.02	4060.12	13.71	0.33	0.32	0.33	0.32	0
63	71	62	62	55	61.08	4060.12	13.71	0.33	0.32	0.33	0.32	0
52	59	51	50	46	50.03	3130.09	6.64	0.33	0.32	0.32	0.32	1
63	71	62	62	56	62.02	4077.06	13.74	0.33	0.32	0.32	0.33	0
65	74	64	64	58	64.09	4118.13	13.9	0.33	0.32	0.33	0.33	0
52	59	50	50	46	50.21	3118.11	6.74	0.33	0.32	0.32	0.32	1
65	73	64	64	58	63	4096.15	13.94	0.33	0.32	0.32	0.32	0
53	60	52	51	47	51.17	3112.08	6.78	0.33	0.32	0.33	0.32	1
65	73	64	64	58	64.47	4108.13	13.98	0.33	0.32	0.32	0.32	0
65	73	63	63	57	63.02	4122.15	13.86	0.33	0.33	0.33	0.32	0
64	72	62	62	57	62.16	4087.07	13.77	0.33	0.32	0.32	0.33	0
58	66	57	57	52	57.24	3554.06	9	0.33	0.32	0.32	0.32	1
65	74	64	64	58	64.16	4184.24	14.09	0.01	0.01	0.01	0.01	2
53	61	52	52	47	52.23	3338.08	7.76	0.33	0.32	0.32	0.32	1
65	73	64	63	57	63.19	4118.13	13.89	0.33	0.33	0.33	0.33	0
57	65	56	56	51	56.18	3519.07	8.63	0.33	0.32	0.32	0.32	1
65	73	64	63	57	63.24	4104.13	13.99	0.33	0.33	0.33	0.32	0
65	73	64	64	58	64.39	4104.23	14.01	0.33	0.32	0.32	0.33	0
65	73	63	63	57	63.05	4138.14	13.94	0.01	0.01	0.01	0.01	2
64	73	63	63	57	63.13	4098.14	14	0.01	0.01	0.01	0.01	2
66	74	64	64	58	64.21	4172.16	14.07	0.01	0.01	0.01	0.01	2
65	73	64	63	57	63.17	4188.24	14	0.01	0.01	0.01	0.01	2
65	73	64	64	58	64.11	4114.15	13.94	0.33	0.32	0.32	0.32	0
65	73	64	64	58	64.42	4100.25	13.99	0.33	0.32	0.32	0.33	0
52	59	50	50	46	50.22	3132.08	6.65	0.33	0.32	0.32	0.32	1
65	73	63	63	57	63.02	4132.17	14.18	0.01	0.01	0.01	0.01	2
65	74	64	64	58	64.43	4104.23	13.89	0.33	0.32	0.32	0.33	0
65	73	63	63	57	63.05	4130.16	14.02	0.01	0.01	0.01	0.01	2
65	74	64	64	58	64.33	4184.21	14.09	0.01	0.01	0.01	0.01	2
61	70	60	60	54	60.13	3880.07	11.85	0.33	0.32	0.32	0.32	1
65	74	64	64	58	64.44	4116.16	13.94	0.33	0.32	0.32	0.33	0
65	73	63	63	58	63.22	4098.18	13.81	0.33	0.33	0.33	0.33	0
66	74	65	64	58	64.35	4174.15	14.24	0.01	0.01	0.01	0.01	2
65	74	64	64	58	64.43	4102.14	13.95	0.33	0.32	0.32	0.33	0
65	73	63	63	58	63.09	4144.16	14.09	0.01	0.01	0.01	0.01	2
64	73	63	63	57	63.21	4126.16	14.05	0.01	0.01	0.01	0.01	2
64	72	62	62	57	62.14	4084.1	13.82	0.33	0.32	0.32	0.33	0
65	73	64	64	58	64.42	4108.2	13.91	0.33	0.32	0.32	0.32	0
66	74	64	64	58	64.41	4160.22	14.04	0.01	0.01	0.01	0.01	2
54	61	52	52	48	52.17	3200.1	7.12	0.33	0.32	0.32	0.32	1
66	74	64	64	58	64.36	4176.18	14.14	0.01	0.01	0.01	0.01	2
63	71	61	61	55	61.23	4062.12	13.7	0.33	0.32	0.32	0.32	0
64	73	62	63	57	62.01	4065.07	13.16	0.01	0.01	0.01	0.01	2
51	59	50	50	46	50.1	3104.07	6.71	0.33	0.32	0.32	0.32	1
65	73	64	64	58	64.43	4112.21	13.9	0.33	0.32	0.32	0.33	0
65	73	63	63	57	63.25	4104.2	13.9	0.33	0.33	0.33	0.32	0
64	73	63	63	57	63.19	4112.16	13.76	0.01	0.01	0.01	0.01	2
65	74	64	63	58	63.18	4156.17	14.01	0.01	0.01	0.01	0.01	2
65	73	63	63	57	63.05	4150.15	14.05	0.01	0.01	0.01	0.01	2
64	72	63	63	57	63.09	4112.16	13.86	0.01	0.01	0.01	0.01	2
65	73	64	64	58	64.1	4096.17	13.93	0.33	0.33	0.32	0.33	0
65	73	63	63	57	63.12	4158.18	14.09	0.01	0.01	0.01	0.01	2
65	73	64	64	58	63.09	4142.15	14.02	0.01	0.01	0.01	0.01	2
65	73	63	63	57	63.08	4154.18	14.01	0.01	0.01	0.01	0.01	2
65	73	63	63	57	63.24	4118.13	13.9	0.33	0.32	0.32	0.32	0
65	73	64	63	58	63.1	4122.13	13.91	0.33	0.33	0.33	0.33	0
52	60	51	51	47	51.04	3108.09	6.69	0.33	0.32	0.33	0.32	1
65	73	63	63	57	63.06	4118.15	13.88	0.33	0.33	0.33	0.32	0
64	72	63	63	57	63.04	4096.15	13.77	0.01	0.01	0.01	0.01	2
65	73	63	63	57	63.21	4064.12	13.32	0.33	0.32	0.32	0.32	0
65	73	64	63	58	63.13	4148.19	14.14	0.01	0.01	0.01	0.01	2
65	73	64	63	58	64.38	4104.18	13.96	0.33	0.33	0.33	0.32	0
65	73	63	63	58	63.16	4142.19	14.15	0.01	0.01	0.01	0.01	2
65	73	63	63	57	63.17	4128.22	14.04	0.01	0.01	0.01	0.01	2
65	73	64	64	58	64.4	4110.15	13.85	0.33	0.32	0.32	0.33	0
65	73	63	63	58	63.24	4156.14	14.04	0.01	0.01	0.01	0.01	2
65	74	64	64	58	64.12	4162.14	14.23	0.01	0.01	0.01	0.01	2
65	73	64	64	58	64.44	4100.2	13.91	0.33	0.32	0.32	0.33	0
64	72	62	62	57	62.12	4090.09	13.35	0.01	0.01	0.01	0.01	2
52	60	51	51	46	51.1	3354.12	8.35	0.33	0.32	0.33	0.32	1
65	73	64	64	58	64.44	4106.14	13.91	0.33	0.32	0.32	0.33	0
65	73	63	63	57	63.22	4120.14	13.95	0.33	0.33	0.33	0.32	0
64	72	62	62	56	62.24	4088.07	13.9	0.33	0.33	0.33	0.33	0
64	73	63	63	57	63.11	4110.15	13.91	0.33	0.33	0.33	0.33	0
65	74	64	64	58	64.2	4180.14	14.06	0.01	0.01	0.01	0.01	2
63	71	61	61	55	61.18	4084.06	13.77	0.33	0.33	0.33	0.33	0
62	71	61	61	55	61.2	4088.12	13.85	0.33	0.33	0.33	0.33	0
65	73	63	63	57	64.43	4108.2	13.9	0.33	0.33	0.33	0.32	0
64	73	63	63	57	63.1	4126.13	13.98	0.33	0.32	0.33	0.32	0
65	73	64	64	58	64.13	4158.18	14.04	0.01	0.01	0.01	0.01	2
64	72	62	62	56	62.16	4084.1	13.84	0.33	0.32	0.33	0.32	0
65	74	64	64	58	64.43	4106.14	13.99	0.33	0.32	0.32	0.33	0
64	73	63	63	57	63.06	4112.13	13.88	0.33	0.32	0.33	0.32	0
66	74	64	64	58	64.08	4176.16	14.05	0.01	0.01	0.01	0.01	2
65	73	63	63	57	63.24	4132.13	14.1	0.01	0.01	0.01	0.01	2
64	72	62	62	56	62.19	4092.09	13.79	0.33	0.32	0.32	0.33	0
65	73	63	63	57	63.08	4110.22	13.86	0.33	0.32	0.33	0.32	0
63	72	62	62	56	62.01	4088.08	13.89	0.33	0.32	0.33	0.33	0
65	73	63	63	58	63.17	4164.22	14.02	0.01	0.01	0.01	0.01	2
63	71	62	62	56	61.07	4060.11	13.75	0.33	0.32	0.32	0.32	0
65	73	63	63	57	63.18	4144.18	13.93	0.01	0.01	0.01	0.01	2
63	71	62	62	55	61.02	4048.11	13.73	0.33	0.32	0.32	0.32	0
65	73	64	63	58	63.08	4142.15	14.07	0.01	0.01	0.01	0.01	2
65	73	64	63	58	63.09	4104.23	14.05	0.33	0.32	0.32	0.32	0
66	74	64	64	58	64.15	4160.15	14.07	0.01	0.01	0.01	0.01	2
54	62	53	53	48	53.2	3414.1	8.36	0.33	0.32	0.32	0.32	1
65	74	64	64	58	63.01	4158.13	14	0.01	0.01	0.01	0.01	2
65	74	64	64	58	64.43	4100.22	13.98	0.33	0.32	0.32	0.33	0
53	61	52	52	47	52.04	3340.11	7.66	0.33	0.32	0.32	0.32	1
54	62	53	53	48	53.23	3416.07	8.35	0.33	0.32	0.32	0.32	1
66	74	64	64	58	65.48	4184.24	14.11	0.01	0.01	0.01	0.01	2
63	71	61	61	55	61.07	4048.09	13.71	0.33	0.32	0.33	0.32	0
64	73	63	63	57	63.02	4098.16	13.86	0.01	0.01	0.01	0.01	2
64	72	62	63	57	62.06	4108.13	13.79	0.02	0.01	0.01	0.01	2
63	72	62	62	56	62.03	4093.06	13.81	0.33	0.33	0.33	0.33	0
65	73	63	64	58	64.21	4096.24	13.98	0.33	0.33	0.33	0.33	0
65	73	64	63	58	64.4	4104.23	13.91	0.33	0.32	0.32	0.32	0
52	59	50	50	46	50.08	3132.11	6.67	0.33	0.32	0.32	0.32	1
64	73	63	63	57	63.05	4116.21	13.98	0.01	0.01	0.01	0.01	2
65	74	64	64	58	64.44	4106.14	14.02	0.33	0.32	0.32	0.33	0
65	74	64	64	58	64.08	4160.24	14.09	0.01	0.01	0.01	0.01	2
66	74	64	64	58	64.48	4186.13	14.11	0.01	0.01	0.01	0.01	2
63	72	62	62	56	62.23	4091.09	13.86	0.33	0.32	0.33	0.33	0
54	62	52	52	48	52.08	3380.1	8.01	0.33	0.32	0.32	0.32	1
65	74	64	64	58	64.46	4100.25	13.98	0.33	0.32	0.32	0.32	0
65	73	64	64	58	64.4	4098.16	13.93	0.33	0.32	0.32	0.33	0
64	73	63	63	57	63.12	4102.19	13.84	0.33	0.33	0.33	0.33	0
64	73	63	63	57	63.08	4112.16	13.74	0.33	0.32	0.33	0.32	0
65	73	63	63	58	63.15	4150.2	14.06	0.01	0.01	0.01	0.01	2
66	74	65	65	58	64.01	4184.24	14.13	0.01	0.01	0.01	0.01	2
52	59	51	51	46	51.11	3134.08	6.76	0.33	0.32	0.33	0.32	1
65	73	63	63	57	63.11	4160.24	14.06	0.01	0.01	0.01	0.01	2
65	73	63	64	57	63.19	4168.23	14.11	0.01	0.01	0.01	0.01	2
64	73	63	63	57	63.08	4108.13	14.05	0.01	0.01	0.01	0.01	2
65	73	64	64	57	63.14	4124.24	13.89	0.33	0.32	0.33	0.32	0
53	60	52	51	47	51.11	3104.11	6.63	0.33	0.32	0.32	0.32	1
52	59	51	51	46	51.24	3110.11	6.71	0.33	0.32	0.32	0.32	1
52	60	51	51	47	51.08	3131.06	6.64	0.33	0.32	0.32	0.32	1
65	74	64	65	58	64.11	4176.16	14.06	0.01	0.01	0.01	0.01	2
65	74	64	64	58	64.27	4168.15	14.1	0.01	0.01	0.01	0.01	2
65	73	63	63	57	63.02	4106.14	13.84	0.33	0.33	0.33	0.32	0
65	73	63	63	57	63.04	4148.14	13.99	0.01	0.01	0.01	0.01	2
65	73	63	63	57	63.03	4108.18	14.01	0.33	0.33	0.33	0.32	0
53	60	52	51	47	51	3128.12	6.72	0.33	0.32	0.32	0.32	1
65	73	64	64	58	64.39	4148.16	14.07	0.01	0.01	0.01	0.01	2
64	73	63	63	57	63.12	4100.15	13.91	0.33	0.33	0.33	0.33	0
64	72	63	62	57	63.04	4026.11	13.11	0.33	0.32	0.32	0.32	0
65	73	63	63	57	63.21	4098.16	13.82	0.01	0.01	0.01	0.01	2
65	74	64	64	58	64.44	4100.17	13.94	0.33	0.32	0.32	0.33	0
65	74	64	64	58	64.36	4132.13	14.09	0.01	0.01	0.01	0.01	2
53	61	52	52	47	52.24	3434.08	8.82	0.33	0.32	0.32	0.33	1
64	72	62	62	56	62.17	4080.12	13.79	0.33	0.32	0.32	0.33	0
64	73	62	62	56	62.05	4082.07	13.84	0.01	0.01	0.01	0.01	2
65	74	64	64	58	64	4148.23	14.11	0.01	0.01	0.01	0.01	2
65	73	64	64	58	64.43	4096.15	13.91	0.33	0.32	0.32	0.33	0
66	74	64	64	58	64.42	4168.23	14.02	0.01	0.01	0.01	0.01	2
65	73	64	64	58	64.43	4124.24	13.95	0.33	0.32	0.32	0.33	0
64	73	63	63	57	63.16	4116.16	13.82	0.01	0.01	0.01	0.01	2
65	73	64	64	58	63.03	4098.14	13.9	0.33	0.32	0.32	0.32	0
64	72	62	62	57	62.03	4104.13	13.8	0.01	0.01	0.01	0.01	2
66	74	64	64	58	64.48	4160.22	14.02	0.01	0.01	0.01	0.01	2
65	73	63	63	57	63.18	4096.15	13.82	0.01	0.01	0.01	0.01	2
65	73	64	63	58	63.04	4096.24	13.99	0.33	0.32	0.32	0.32	0
64	72	62	62	56	62.22	4080.12	13.79	0.33	0.32	0.32	0.33	0
65	73	64	63	58	64.08	4118.13	13.98	0.33	0.33	0.33	0.33	0
65	73	63	63	57	63.02	4116.21	14	0.33	0.33	0.33	0.32	0
54	62	53	52	48	52.25	3382.11	8.01	0.33	0.32	0.32	0.32	1
64	72	63	62	56	62.21	4083.07	13.88	0.33	0.33	0.33	0.33	0
63	71	62	61	56	62.14	4087.07	13.9	0.33	0.33	0.33	0.33	0
53	61	51	51	47	51.22	3120.09	6.71	0.33	0.32	0.32	0.32	1
65	73	64	63	58	64.17	4098.14	13.93	0.33	0.32	0.32	0.32	0
65	73	63	63	57	63.19	4116.19	13.94	0.33	0.32	0.32	0.32	0
64	73	63	63	57	63.14	4116.14	13.86	0.01	0.01	0.01	0.01	2
65	73	63	63	58	63.15	4180.14	14.1	0.01	0.01	0.01	0.01	2
53	61	52	52	47	52.24	3130.08	6.74	0.33	0.32	0.32	0.32	1
63	72	62	62	56	62.02	4079.07	13.76	0.33	0.32	0.32	0.33	0
53	61	52	51	47	51.14	3124.11	6.69	0.33	0.32	0.32	0.32	1
66	74	65	64	58	64.1	4166.14	14.24	0.01	0.01	0.01	0.01	2
65	74	64	64	58	64.22	4168.15	14.07	0.01	0.01	0.01	0.01	2
65	73	64	64	58	64.05	4124.22	13.86	0.33	0.32	0.32	0.32	0
66	74	64	64	58	64.42	4160.15	14.01	0.01	0.01	0.01	0.01	2
64	72	62	62	56	62.25	4092.12	13.89	0.33	0.32	0.32	0.33	0
65	74	64	64	58	64.43	4104.13	14	0.33	0.32	0.32	0.33	0
65	73	63	63	57	63.03	4126.21	13.91	0.33	0.33	0.33	0.32	0
52	59	51	51	46	50.09	3124.06	6.72	0.33	0.32	0.32	0.32	1
65	73	63	63	57	63.08	4102.16	13.95	0.01	0.01	0.01	0.01	2
64	72	62	63	57	62.21	4092.07	13.95	0.33	0.32	0.33	0.32	0
65	73	64	64	58	64.42	4096.15	13.88	0.33	0.32	0.32	0.33	0
64	73	63	63	57	63.08	4108.13	13.89	0.33	0.32	0.33	0.32	0
65	73	63	63	57	63.21	4134.16	13.84	0.01	0.01	0.01	0.01	2
66	74	64	64	58	64.32	4180.23	14.06	0.01	0.01	0.01	0.01	2
64	72	63	63	57	63.19	4042.07	13.2	0.33	0.32	0.32	0.32	0
51	59	50	50	46	50.22	3114.09	6.68	0.33	0.32	0.32	0.32	1
63	71	62	62	56	62.06	4092.08	13.82	0.33	0.33	0.33	0.33	0
66	74	64	65	58	64.03	4164.22	14.21	0.01	0.01	0.01	0.01	2
65	73	64	64	58	64.4	4104.13	13.85	0.33	0.32	0.33	0.32	0
65	73	63	63	58	63.13	4190.13	14.07	0.01	0.01	0.01	0.01	2
63	71	62	62	56	61.04	4066.1	13.77	0.33	0.32	0.32	0.33	0
62	70	61	60	55	61.24	4074.07	13.93	0.33	0.33	0.33	0.33	0
62	70	61	61	55	61.22	4094.12	13.86	0.33	0.33	0.33	0.33	0
63	72	62	62	56	62.25	4084.06	13.76	0.33	0.32	0.33	0.33	0
65	74	64	64	58	64.44	4108.16	13.98	0.33	0.32	0.32	0.33	0
52	59	51	51	46	51.15	3134.08	6.67	0.33	0.32	0.32	0.32	1
64	73	63	63	57	63.15	4118.18	13.79	0.33	0.33	0.33	0.32	0
64	73	63	63	57	63.05	4112.16	13.98	0.01	0.01	0.01	0.01	2
65	74	64	64	58	64.42	4102.14	13.81	0.33	0.32	0.32	0.33	0
66	73	64	64	58	64.43	4114.15	13.94	0.33	0.32	0.32	0.33	0
65	74	63	64	58	64.26	4124.19	13.84	0.33	0.33	0.33	0.33	0
65	74	64	64	58	64.09	4186.15	14.15	0.01	0.01	0.01	0.01	2
65	73	63	63	57	63.07	4096.22	13.95	0.01	0.01	0.01	0.01	2
65	73	64	64	58	64.44	4126.16	13.89	0.33	0.32	0.32	0.33	0
66	74	64	64	58	64.28	4180.19	14.01	0.01	0.01	0.01	0.01	2
66	74	64	64	58	65.33	4176.18	14.06	0.01	0.01	0.01	0.01	2
65	74	64	64	58	64.41	4120.14	14.05	0.33	0.32	0.32	0.33	0
65	74	64	64	58	64.43	4120.24	13.82	0.33	0.32	0.32	0.33	0
65	73	64	64	58	64.12	4114.17	13.88	0.33	0.33	0.32	0.33	0
65	74	64	64	57	64.24	4124.14	13.93	0.33	0.33	0.33	0.33	0
62	70	61	61	55	61.21	3942.07	12.26	0.33	0.32	0.32	0.32	1
65	74	64	64	58	64.07	4148.19	14.02	0.01	0.01	0.01	0.01	2
63	71	62	62	56	61.16	4064.11	13.73	0.33	0.32	0.33	0.32	0
64	72	62	62	56	62.23	4080.11	13.81	0.33	0.33	0.33	0.33	0
64	72	62	62	56	62.05	4091.09	13.77	0.33	0.33	0.33	0.33	0
65	73	63	64	58	63.22	4136.23	13.96	0.01	0.01	0.01	0.01	2
65	73	63	63	57	63.21	4138.19	14.04	0.01	0.01	0.01	0.01	2
65	74	64	63	58	64.32	4156.22	14.18	0.01	0.01	0.01	0.01	2
63	72	62	62	56	62.22	4088.1	13.85	0.33	0.32	0.32	0.33	0
65	74	64	64	58	64.01	4156.24	14.06	0.01	0.01	0.01	0.01	2
65	74	64	64	58	64.44	4106.17	13.93	0.33	0.32	0.32	0.33	0
66	74	65	65	58	64.3	4164.13	14.14	0.01	0.01	0.01	0.01	2
61	69	59	59	54	59.14	3722.12	10.39	0.33	0.32	0.32	0.32	1
65	73	63	63	57	63.12	4114.15	13.99	0.33	0.32	0.33	0.33	0
65	73	64	64	58	64.12	4100.22	13.99	0.33	0.32	0.32	0.32	0
65	73	64	64	58	64.44	4120.14	13.9	0.33	0.32	0.32	0.33	0
64	72	63	63	57	63.16	4032.11	13.06	0.33	0.32	0.32	0.32	0
63	71	61	61	56	61.15	4054.08	13.73	0.33	0.32	0.32	0.32	0
53	61	52	52	47	52.03	3345.07	7.88	0.33	0.32	0.32	0.32	1
54	61	52	52	48	52.24	3374.11	7.89	0.33	0.32	0.32	0.32	1
64	72	63	62	57	63.18	4110.15	13.84	0.33	0.33	0.33	0.32	0
65	73	63	63	57	63.06	4116.19	13.99	0.33	0.32	0.33	0.32	0
66	74	65	64	58	64.47	4166.14	14.13	0.01	0.01	0.01	0.01	2
54	62	53	53	48	53.11	3407.07	8.19	0.33	0.32	0.32	0.32	1
55	63	54	54	49	54.18	3454.11	8.41	0.33	0.32	0.32	0.32	1
64	73	63	62	57	63.08	4120.14	13.75	0.01	0.01	0.01	0.01	2
65	73	64	64	57	64.41	4116.14	14.05	0.33	0.32	0.32	0.32	0
52	59	50	50	46	50.11	3104.1	6.69	0.33	0.32	0.32	0.32	1
65	73	64	63	57	63.2	4112.18	13.95	0.33	0.33	0.33	0.33	0
63	72	62	62	57	62.01	4082.06	13.7	0.33	0.33	0.33	0.33	0
65	73	64	64	58	64.19	4106.19	13.98	0.33	0.33	0.33	0.33	0
65	73	64	64	58	64.43	4100.25	13.93	0.33	0.32	0.32	0.33	0
65	73	63	63	57	63.23	4148.14	14.19	0.01	0.01	0.01	0.01	2
65	73	63	63	57	63	4136.18	14.11	0.01	0.01	0.01	0.01	2
52	60	51	51	47	51.2	3126.11	6.63	0.33	0.32	0.32	0.32	1
63	70	61	61	55	61.17	4092.08	13.74	0.33	0.33	0.33	0.33	0
65	73	63	64	58	63.18	4118.13	13.96	0.33	0.33	0.33	0.33	0
59	66	57	57	52	57.16	3574.09	9.05	0.33	0.32	0.33	0.32	1
64	73	63	63	57	63.07	4114.15	13.98	0.01	0.01	0.01	0.01	2
65	74	64	64	58	64.01	4174.15	14.2	0.01	0.01	0.01	0.01	2
52	59	51	51	46	51.15	3114.12	6.71	0.33	0.32	0.32	0.32	1
64	72	62	62	56	62.14	4008.07	12.95	0.33	0.32	0.32	0.32	1
64	72	63	63	57	63.06	4124.19	13.65	0.01	0.01	0.01	0.01	2
65	73	64	64	58	64.5	4104.15	13.82	0.33	0.32	0.32	0.33	0
65	73	64	63	58	64.37	4100.15	13.99	0.33	0.33	0.33	0.33	0
63	72	62	62	56	62.07	4093.08	13.9	0.33	0.33	0.33	0.33	0
65	74	64	64	58	64.04	4120.14	13.94	0.33	0.32	0.32	0.33	0
65	74	64	64	58	64.16	4172.16	14.13	0.01	0.01	0.01	0.01	2
53	61	52	52	47	52.02	3150.11	6.78	0.33	0.32	0.32	0.32	1
65	73	64	64	58	64.4	4154.18	14.06	0.01	0.01	0.01	0.01	2
65	73	64	64	58	64.1	4112.18	13.96	0.33	0.32	0.32	0.32	0
65	74	64	64	58	64.42	4104.23	14.05	0.33	0.32	0.32	0.33	0
65	73	63	64	58	63.15	4114.17	13.93	0.33	0.33	0.33	0.33	0
64	72	62	62	57	62.01	4086.07	13.75	0.33	0.32	0.32	0.33	0
64	73	63	62	56	62.13	4092.07	13.31	0.01	0.01	0.01	0.01	2
64	72	62	62	56	62.23	4084.09	13.81	0.33	0.32	0.33	0.33	0
64	72	62	62	56	62.24	4084.11	13.76	0.33	0.33	0.33	0.33	0
52	59	51	51	46	51.23	3134.08	6.66	0.33	0.32	0.32	0.32	1
65	73	63	63	57	63.02	4100.2	13.95	0.33	0.33	0.33	0.32	0
54	61	52	52	48	52.17	3184.09	6.91	0.33	0.32	0.32	0.32	1
65	73	64	64	57	63.06	4114.15	14.02	0.33	0.32	0.32	0.32	0
53	61	52	52	47	52.13	3136.11	6.72	0.33	0.32	0.32	0.32	1
53	61	52	52	48	52.14	3242.08	7.31	0.33	0.32	0.32	0.32	1
66	74	64	64	58	64.2	4188.17	14.07	0.01	0.01	0.01	0.01	2
65	73	63	63	57	63.14	4128.17	14.01	0.01	0.01	0.01	0.01	2
64	72	63	63	57	63.13	4112.13	13.76	0.33	0.33	0.33	0.32	0
64	72	63	62	57	62.03	4068.09	13.2	0.01	0.01	0.01	0.01	2
65	73	63	63	57	63.23	4114.17	13.84	0.33	0.33	0.33	0.32	0
66	74	64	64	58	64.12	4156.24	13.99	0.01	0.01	0.01	0.01	2
66	74	64	64	58	64.3	4172.13	14.14	0.01	0.01	0.01	0.01	2
63	71	61	62	55	62.06	4062.07	13.69	0.33	0.32	0.33	0.32	0
54	61	52	52	47	52.21	3426.07	8.8	0.33	0.32	0.32	0.32	1
63	71	62	62	56	62.05	4052.1	13.79	0.33	0.32	0.33	0.32	0
63	72	62	62	56	62.11	4085.08	13.76	0.33	0.33	0.33	0.33	0
66	74	64	64	58	65.35	4182.13	14.09	0.01	0.01	0.01	0.01	2
65	73	63	63	57	63.23	4098.21	13.9	0.33	0.33	0.33	0.32	0
54	62	53	53	48	53.05	3430.11	8.85	0.33	0.32	0.33	0.32	1
65	74	64	64	58	64.49	4164.22	14.05	0.01	0.01	0.01	0.01	2
52	60	51	51	47	51.11	3130.09	6.64	0.33	0.32	0.32	0.32	1
65	73	63	63	57	63.14	4180.23	14.07	0.01	0.01	0.01	0.01	2
65	73	64	63	58	63.11	4096.24	13.99	0.33	0.32	0.32	0.32	0
66	74	65	65	58	64.3	4184.14	14.15	0.01	0.01	0.01	0.01	2
65	73	64	64	58	64.44	4124.17	13.98	0.33	0.32	0.32	0.33	0
65	73	64	64	58	64.5	4138.17	14.19	0.01	0.01	0.01	0.01	2
63	71	62	61	56	61.14	4092.07	13.84	0.33	0.33	0.33	0.33	0
65	73	64	64	58	63.14	4108.13	14.02	0.33	0.32	0.32	0.32	0
66	74	65	64	58	64.04	4164.25	14.19	0.01	0.01	0.01	0.01	2
66	74	65	64	59	64.19	4168.15	14.09	0.01	0.01	0.01	0.01	2
65	73	64	64	57	63.19	4130.18	14.02	0.01	0.01	0.01	0.01	2
65	73	63	63	57	63.06	4122.18	13.99	0.33	0.32	0.33	0.32	0
64	72	63	63	57	63.16	4114.17	13.93	0.33	0.33	0.32	0.33	0
66	74	65	64	58	64.08	4168.2	14.16	0.01	0.01	0.01	0.01	2
64	73	62	62	57	63.12	4100.25	13.94	0.01	0.01	0.01	0.01	2
60	68	59	59	53	59.1	3692.07	10.04	0.33	0.32	0.32	0.32	1
66	74	64	64	58	64.36	4164.2	14.07	0.01	0.01	0.01	0.01	2
54	62	53	53	48	53.23	3450.11	8.85	0.33	0.32	0.32	0.32	1
52	60	51	51	46	51.02	3128.08	6.79	0.33	0.32	0.32	0.32	1
65	73	64	64	58	64.12	4108.16	13.84	0.33	0.33	0.33	0.33	0
61	69	59	59	54	59.06	3796.09	10.93	0.33	0.32	0.32	0.32	1
53	61	52	52	47	52.22	3290.08	7.48	0.33	0.32	0.32	0.32	1
65	73	64	64	58	64.2	4184.14	14.1	0.01	0.01	0.01	0.01	2
65	74	64	64	58	64.43	4120.24	14.02	0.33	0.32	0.32	0.33	0
52	59	51	50	46	51.13	3126.11	6.67	0.33	0.32	0.32	0.32	1
54	62	53	53	48	53.2	3406.07	8.19	0.33	0.32	0.32	0.32	1
65	73	64	64	58	64.28	4124.19	13.9	0.33	0.33	0.33	0.33	0
65	74	64	63	58	64.18	4114.15	14.11	0.33	0.32	0.33	0.33	0
63	71	62	62	56	62.06	4084.08	13.8	0.33	0.33	0.33	0.33	0
63	71	62	62	56	62.08	4068.06	13.79	0.33	0.32	0.32	0.33	0
66	74	64	64	58	64.25	4128.22	13.65	0.01	0.01	0.01	0.01	2
65	73	64	64	58	64.4	4104.18	13.91	0.33	0.32	0.32	0.32	0
63	71	61	62	55	62.08	4056.08	13.8	0.33	0.32	0.32	0.32	0
65	73	64	63	57	63.08	4124.22	13.85	0.33	0.32	0.32	0.32	0
64	73	63	63	57	63.24	4096.24	13.76	0.01	0.01	0.01	0.01	2
65	73	64	63	57	63	4122.15	13.93	0.33	0.33	0.33	0.32	0
64	72	62	62	56	62.12	3985.07	12.66	0.33	0.32	0.32	0.32	1
63	71	61	61	56	62.04	3956.06	12.43	0.33	0.32	0.32	0.32	1
53	61	52	51	47	52.1	3130.12	6.74	0.33	0.32	0.32	0.32	1
63	71	62	62	55	61.07	4050.06	13.8	0.33	0.32	0.32	0.32	0
64	73	63	63	57	63.12	4100.2	13.93	0.01	0.01	0.01	0.01	2
65	73	63	64	57	63.01	4108.18	13.98	0.33	0.32	0.32	0.32	0
65	73	64	64	58	63.11	4110.17	13.95	0.33	0.33	0.33	0.33	0
65	73	63	63	58	63.23	4150.13	13.96	0.01	0.01	0.01	0.01	2
66	74	64	64	58	64.44	4172.2	14.05	0.01	0.01	0.01	0.01	2
64	73	63	62	57	62.02	4124.19	13.63	0.01	0.01	0.01	0.01	2
65	74	64	64	58	64.44	4116.16	13.96	0.33	0.32	0.32	0.33	0
54	61	52	52	48	52.17	3190.07	7.06	0.33	0.32	0.32	0.32	1
64	73	63	63	57	63.02	4075.06	13.07	0.01	0.01	0.01	0.01	2
64	73	63	63	57	63.08	4148.23	13.96	0.01	0.01	0.01	0.01	2
65	73	64	64	58	64.41	4116.14	13.98	0.33	0.32	0.33	0.32	0
65	73	64	64	58	64.45	4120.14	13.96	0.33	0.32	0.32	0.33	0
64	72	63	63	57	63.16	4120.24	13.82	0.33	0.32	0.33	0.33	0
65	73	63	63	58	63.22	4122.18	13.84	0.33	0.33	0.33	0.33	0
65	73	63	63	57	63.06	4130.14	13.93	0.01	0.01	0.01	0.01	2
65	73	63	63	57	63.07	4148.14	13.88	0.01	0.01	0.01	0.01	2
66	73	64	64	58	64.43	4104.13	13.93	0.33	0.32	0.32	0.33	0
65	73	63	63	58	63.22	4104.23	13.81	0.33	0.32	0.32	0.32	0
65	73	64	64	58	64.41	4120.24	14	0.33	0.33	0.32	0.33	0
65	73	64	64	58	64.13	4100.17	13.8	0.33	0.33	0.32	0.33	0
64	72	62	62	57	62.2	4094.07	13.82	0.33	0.32	0.32	0.33	0
66	74	64	64	58	64.3	4164.15	13.94	0.01	0.01	0.01	0.01	2
65	73	63	63	58	63.14	4134.14	14.07	0.01	0.01	0.01	0.01	2
66	74	65	64	58	65.29	4184.19	14.06	0.01	0.01	0.01	0.01	2
65	73	64	63	58	64.08	4100.2	13.93	0.33	0.32	0.32	0.32	0
65	74	64	64	58	64.47	4126.13	14.05	0.33	0.33	0.32	0.33	0
53	61	52	52	47	52.05	3280.07	7.53	0.33	0.32	0.32	0.32	1
65	73	64	64	58	64.4	4096.15	13.95	0.33	0.32	0.32	0.33	0
65	73	63	63	57	63.1	4112.13	13.91	0.01	0.01	0.01	0.01	2
62	70	61	61	55	61.2	4087.08	13.75	0.33	0.33	0.33	0.33	0
51	59	50	50	46	50.13	3104.12	6.72	0.33	0.32	0.32	0.32	1
64	73	63	63	57	63.1	4118.2	13.81	0.33	0.32	0.33	0.33	0
63	71	61	62	55	61.07	4062.07	13.69	0.33	0.32	0.33	0.32	0
63	71	62	62	56	61.1	4077.06	13.75	0.33	0.32	0.32	0.33	0
65	73	63	64	58	63.15	4084.06	13.18	0.01	0.01	0.01	0.01	2
52	60	51	51	46	51.11	3132.08	6.74	0.33	0.32	0.33	0.32	1
65	74	64	64	58	64.03	4106.14	13.89	0.33	0.32	0.33	0.32	0
65	73	64	64	58	64.43	4108.16	13.81	0.33	0.32	0.32	0.33	0
65	73	64	64	58	64.01	4108.2	13.99	0.33	0.32	0.32	0.32	0
63	72	62	62	56	62.09	4082.06	13.9	0.33	0.33	0.33	0.33	0
65	73	64	64	57	64.07	4096.2	13.89	0.33	0.32	0.32	0.32	0
66	74	64	65	58	64.41	4180.23	14.11	0.01	0.01	0.01	0.01	2
65	73	63	63	57	63.25	4066.09	13.04	0.01	0.01	0.01	0.01	2
66	74	64	65	58	64.02	4188.19	14.16	0.01	0.01	0.01	0.01	2
53	61	52	52	48	52.1	3165.06	6.86	0.33	0.32	0.32	0.32	1
66	74	64	65	58	64.4	4176.16	14	0.01	0.01	0.01	0.01	2
52	59	50	50	46	50.23	3130.12	6.7	0.33	0.32	0.32	0.32	1
66	74	65	64	58	64.01	4186.15	14.09	0.01	0.01	0.01	0.01	2
52	60	51	51	47	51.21	3132.08	6.56	0.33	0.32	0.32	0.32	1
65	74	64	64	58	64.28	4190.16	14.14	0.01	0.01	0.01	0.01	2
65	73	63	63	57	63.09	4112.18	13.85	0.33	0.32	0.33	0.33	0
65	73	63	63	57	63.03	4100.25	13.88	0.01	0.01	0.01	0.01	2
65	73	64	64	58	63.21	4120.24	13.96	0.33	0.32	0.32	0.33	0
65	74	64	64	58	64.43	4118.13	14.04	0.33	0.32	0.32	0.33	0
65	73	63	63	57	63.12	4140.18	14.15	0.01	0.01	0.01	0.01	2
65	73	64	64	58	64.42	4116.16	13.88	0.33	0.32	0.32	0.33	0
52	60	51	51	46	51.14	3380.1	8.56	0.33	0.32	0.33	0.32	1
65	74	64	64	58	64.28	4136.15	14.09	0.01	0.01	0.01	0.01	2
65	74	64	64	58	64.1	4168.13	14.13	0.01	0.01	0.01	0.01	2
65	73	63	64	58	63.19	4104.18	13.94	0.33	0.33	0.33	0.33	0
53	60	52	52	47	52.07	3108.1	6.7	0.33	0.32	0.33	0.32	1
54	61	52	52	48	52.08	3178.11	7.01	0.33	0.32	0.32	0.32	1
66	74	64	64	58	64.11	4164.22	14.04	0.01	0.01	0.01	0.01	2
62	70	61	61	55	61.1	3934.1	12.07	0.33	0.32	0.32	0.32	1
65	73	63	63	57	63.09	4150.13	13.96	0.01	0.01	0.01	0.01	2
64	72	62	62	56	63.2	4098.14	13.79	0.33	0.32	0.33	0.33	0
65	73	64	63	57	63.17	4100.13	14.01	0.33	0.32	0.32	0.32	0
65	73	63	63	57	63.14	4140.2	13.89	0.01	0.01	0.01	0.01	2
65	73	64	64	58	64.47	4142.17	14.01	0.01	0.01	0.01	0.01	2
66	74	64	64	58	65.32	4172.23	14.14	0.01	0.01	0.01	0.01	2
54	62	53	53	48	53.19	3432.12	8.93	0.33	0.32	0.33	0.32	1
52	60	51	51	46	51.18	3106.1	6.73	0.33	0.32	0.32	0.32	1
65	74	64	64	58	64.39	4102.14	13.95	0.33	0.32	0.32	0.33	0
66	74	64	65	59	64.19	4184.21	14.16	0.01	0.01	0.01	0.01	2
53	61	52	52	47	52.1	3320.09	7.72	0.33	0.32	0.32	0.32	1
66	74	64	64	58	64.15	4182.15	14.13	0.01	0.01	0.01	0.01	2
65	73	64	64	58	64.39	4112.21	13.91	0.33	0.32	0.32	0.32	0
64	73	63	63	57	63.03	4064.12	13.09	0.01	0.01	0.01	0.01	2
65	73	64	64	58	64.39	4124.14	13.88	0.33	0.32	0.32	0.33	0
64	73	63	62	57	63.04	4112.13	13.56	0.01	0.01	0.01	0.01	2
65	73	64	64	58	64.19	4120.24	13.98	0.33	0.32	0.32	0.32	0
63	72	62	62	56	62.2	4082.12	13.88	0.33	0.32	0.32	0.33	0
64	73	63	62	57	62.16	4116.16	13.79	0.01	0.01	0.01	0.01	2
66	74	64	64	58	64.31	4168.2	14.15	0.01	0.01	0.01	0.01	2
63	72	62	62	56	62.06	4089.07	13.79	0.33	0.33	0.33	0.33	0
64	73	63	63	57	63.02	4070.09	13.04	0.01	0.01	0.01	0.01	2
65	73	63	63	58	63.23	4118.18	13.94	0.33	0.33	0.33	0.32	0
63	71	62	62	56	62.08	4066.11	13.75	0.33	0.32	0.32	0.33	0
65	73	63	63	57	63.11	4112.23	13.98	0.01	0.01	0.01	0.01	2
63	71	62	62	55	61.12	4048.1	13.73	0.33	0.32	0.32	0.32	0
65	73	64	64	58	64.15	4106.14	13.9	0.33	0.32	0.32	0.32	0
65	73	64	64	58	64.42	4100.15	14.05	0.33	0.32	0.32	0.33	0
65	73	64	64	58	64.29	4158.18	13.95	0.01	0.01	0.01	0.01	2
66	74	64	64	58	64.33	4182.15	14.15	0.01	0.01	0.01	0.01	2
53	60	52	51	47	52.06	3130.11	6.72	0.33	0.32	0.32	0.32	1
65	73	63	63	57	63.24	4136.2	13.89	0.01	0.01	0.01	0.01	2
63	72	62	62	56	62.24	4095.09	13.77	0.33	0.33	0.33	0.33	0
63	71	62	62	56	62.24	4048.12	13.81	0.33	0.32	0.32	0.32	0
66	74	64	65	58	64	4182.13	14.1	0.01	0.01	0.01	0.01	2
63	71	62	61	55	61.07	4050.09	13.74	0.33	0.32	0.32	0.32	0
65	74	64	64	58	64.42	4106.14	13.95	0.33	0.32	0.32	0.33	0
66	74	65	64	58	64.34	4174.15	14.11	0.01	0.01	0.01	0.01	2
65	73	64	64	58	64.43	4108.13	13.84	0.33	0.32	0.32	0.33	0
65	74	64	64	58	64.08	4116.16	13.93	0.33	0.32	0.32	0.33	0
65	73	63	63	57	63.24	4138.14	14	0.01	0.01	0.01	0.01	2
66	74	65	64	59	64.09	4174.15	14.07	0.01	0.01	0.01	0.01	2
66	74	64	64	58	64.19	4168.15	14.01	0.01	0.01	0.01	0.01	2
51	59	50	50	46	50.02	3118.1	6.74	0.33	0.32	0.32	0.32	1
63	71	62	61	55	61.14	4095.07	13.71	0.33	0.33	0.33	0.33	0
65	73	63	63	57	63.22	4100.22	13.81	0.01	0.01	0.01	0.01	2
66	74	65	64	58	65	4184.14	14.24	0.01	0.01	0.01	0.01	2
65	74	64	64	58	64.24	4112.13	13.98	0.33	0.33	0.33	0.33	0
65	74	64	64	58	64.24	4170.17	14.15	0.01	0.01	0.01	0.01	2
63	71	62	62	55	62.04	4056.08	13.57	0.33	0.32	0.32	0.32	0
65	72	63	63	57	63.11	4102.14	13.88	0.33	0.33	0.33	0.33	0
65	73	64	63	57	63.2	4112.18	13.95	0.33	0.33	0.33	0.32	0
65	74	64	64	58	64.24	4172.18	14.13	0.01	0.01	0.01	0.01	2
64	73	63	63	57	63.07	4108.2	13.89	0.33	0.33	0.33	0.32	0
64	73	63	63	57	63.1	4106.17	13.99	0.01	0.01	0.01	0.01	2
65	73	64	64	58	64.41	4100.15	13.9	0.33	0.32	0.32	0.33	0
52	59	51	51	46	51.01	3144.12	6.89	0.33	0.32	0.33	0.32	1
63	71	62	62	55	61.07	4050.09	13.76	0.33	0.32	0.32	0.32	0
52	59	51	50	46	50.09	3116.09	6.71	0.33	0.32	0.32	0.32	1
66	74	64	64	58	64.01	4172.13	14.13	0.01	0.01	0.01	0.01	2
52	60	51	51	46	51.24	3404.12	8.6	0.33	0.32	0.32	0.32	1
65	74	64	64	58	64.02	4100.22	13.4	0.01	0.01	0.01	0.01	2
66	74	64	64	58	64.04	4182.13	14.14	0.01	0.01	0.01	0.01	2
65	73	64	64	58	64.43	4116.14	13.94	0.33	0.32	0.32	0.33	0
53	60	51	51	47	51.18	3106.12	6.7	0.33	0.32	0.32	0.32	1
65	73	63	63	57	63.03	4124.24	13.93	0.01	0.01	0.01	0.01	2
64	72	63	63	57	63.18	4112.16	14	0.33	0.32	0.33	0.33	0
65	73	64	64	58	63.12	4122.18	13.94	0.33	0.33	0.33	0.33	0
65	73	63	63	57	63.12	4136.13	13.88	0.01	0.01	0.01	0.01	2
66	74	64	64	58	64.21	4184.21	14.07	0.01	0.01	0.01	0.01	2
66	73	64	64	58	64.04	4170.14	14.07	0.01	0.01	0.01	0.01	2
64	72	62	62	56	62.04	3996.11	12.82	0.33	0.32	0.32	0.32	1
65	73	63	63	57	63.06	4112.13	13.96	0.33	0.33	0.33	0.32	0
65	74	64	64	58	64.44	4118.15	13.79	0.33	0.32	0.32	0.33	0
65	73	63	63	57	63.2	4112.13	13.82	0.01	0.01	0.01	0.01	2
64	73	63	63	57	63.15	4108.16	13.95	0.33	0.32	0.33	0.33	0
65	74	64	64	58	63.13	4112.16	13.98	0.33	0.33	0.33	0.33	0
66	74	65	65	58	64.35	4176.21	14	0.01	0.01	0.01	0.01	2
65	73	63	63	57	63.18	4104.13	13.81	0.33	0.32	0.32	0.32	0
65	73	64	64	58	64.15	4084.06	13.31	0.01	0.01	0.01	0.01	2
62	71	61	61	55	60.22	4069.07	13.77	0.33	0.33	0.33	0.33	0
64	73	63	63	57	63.14	4102.14	13.85	0.01	0.01	0.01	0.01	2
65	73	64	64	58	64.44	4118.13	13.98	0.33	0.32	0.32	0.33	0
53	61	52	52	47	52.14	3302.09	7.6	0.33	0.32	0.32	0.32	1
65	73	63	63	57	63.06	4152.24	14	0.01	0.01	0.01	0.01	2
65	73	64	63	58	63.25	4116.21	13.89	0.33	0.32	0.33	0.32	0
52	60	51	51	47	51.22	3134.12	6.64	0.33	0.32	0.32	0.32	1
65	73	63	63	57	63.2	4184.24	14.05	0.01	0.01	0.01	0.01	2
53	61	52	52	47	52.05	3262.08	7.25	0.33	0.32	0.32	0.32	1
65	74	64	64	58	64.15	4164.22	14.15	0.01	0.01	0.01	0.01	2
64	72	62	62	56	62.03	4090.11	13.9	0.33	0.32	0.32	0.33	0
64	72	62	62	56	62.24	4084.09	13.79	0.33	0.32	0.32	0.33	0
65	74	64	64	58	64.14	4184.14	14.09	0.01	0.01	0.01	0.01	2
64	72	63	63	57	63.14	4144.23	13.73	0.01	0.01	0.01	0.01	2
66	74	65	64	58	64.05	4174.15	14.1	0.01	0.01	0.01	0.01	2
66	74	64	64	58	64.39	4164.13	14.18	0.01	0.01	0.01	0.01	2
52	59	51	50	46	51.01	3104.11	6.73	0.33	0.32	0.32	0.32	1
65	74	64	64	58	64.19	4184.21	13.94	0.01	0.01	0.01	0.01	2
52	60	51	51	47	51	3116.09	6.69	0.33	0.32	0.32	0.32	1
54	61	52	52	48	52.11	3183.07	6.88	0.33	0.32	0.32	0.32	1
62	70	61	60	55	60	4078.12	13.93	0.33	0.33	0.33	0.33	0
66	74	65	64	58	65.1	4176.13	14.23	0.01	0.01	0.01	0.01	2
65	74	64	64	58	64.42	4104.2	13.93	0.33	0.32	0.32	0.33	0
65	73	64	64	57	63.19	4096.15	14.01	0.33	0.32	0.33	0.32	0
64	72	63	63	57	63.15	4116.19	13.88	0.33	0.32	0.33	0.32	0
65	73	63	63	57	63.15	4148.23	14.1	0.01	0.01	0.01	0.01	2
63	72	62	62	56	62.02	4083.08	13.76	0.33	0.32	0.33	0.33	0
66	74	64	65	58	64.28	4176.16	14.18	0.01	0.01	0.01	0.01	2
65	73	64	64	58	64.39	4096.22	14.11	0.33	0.32	0.33	0.32	0
64	73	63	62	57	62.05	4126.13	13.99	0.01	0.01	0.01	0.01	2
52	59	51	50	46	50.22	3131.06	6.64	0.33	0.32	0.32	0.32	1
65	73	64	64	58	64.42	4120.21	13.91	0.33	0.32	0.32	0.33	0
63	71	61	61	56	61.07	4056.12	13.73	0.33	0.32	0.32	0.32	0
64	72	63	63	56	63.16	4098.18	13.88	0.33	0.32	0.33	0.32	0
63	72	62	62	56	62.24	4088.1	13.73	0.33	0.32	0.32	0.33	0
63	72	62	62	56	62.18	4068.09	13.71	0.33	0.32	0.32	0.32	0
63	71	62	62	56	62.06	4076.12	13.65	0.33	0.32	0.32	0.33	0
65	73	63	64	58	63.17	4102.14	13.94	0.33	0.33	0.33	0.33	0
66	74	64	64	58	64.36	4184.14	14.01	0.01	0.01	0.01	0.01	2
66	74	65	64	58	64.38	4164.25	14.21	0.01	0.01	0.01	0.01	2
65	73	63	63	58	63.21	4096.2	13.89	0.33	0.33	0.33	0.32	0
65	73	63	63	58	63.14	4184.24	14.21	0.01	0.01	0.01	0.01	2
65	74	64	64	58	64.41	4152.24	14.02	0.01	0.01	0.01	0.01	2
52	60	51	51	47	51.19	3122.11	6.67	0.33	0.32	0.32	0.32	1
65	73	64	64	58	63.17	4098.14	13.98	0.33	0.33	0.33	0.33	0
64	72	62	62	57	62.2	4090.12	13.86	0.33	0.33	0.33	0.32	0
65	73	64	64	58	64.09	4104.13	13.9	0.33	0.32	0.33	0.33	0
65	74	64	63	57	64.38	4126.13	13.96	0.33	0.33	0.33	0.33	0
64	72	63	62	57	63.09	4100.25	13.44	0.01	0.01	0.01	0.01	2
63	72	62	62	56	62.06	4092.08	13.86	0.33	0.33	0.33	0.33	0
63	71	62	62	56	62.25	4080.1	13.76	0.33	0.32	0.32	0.33	0
65	73	64	64	58	64.02	4096.24	13.93	0.33	0.32	0.32	0.33	0
53	61	52	52	47	52.18	3290.07	7.57	0.33	0.32	0.32	0.32	1
65	73	64	64	58	64.15	4116.19	13.91	0.33	0.32	0.32	0.32	0
65	73	63	63	57	63.19	4132.25	13.8	0.01	0.01	0.01	0.01	2
65	73	63	63	57	63.05	4128.22	13.98	0.01	0.01	0.01	0.01	2
65	74	64	64	58	64.45	4124.17	14	0.33	0.32	0.32	0.33	0
65	73	63	63	58	63.07	4122.13	13.84	0.33	0.32	0.32	0.32	0
66	74	64	65	58	64.35	4168.13	14.01	0.01	0.01	0.01	0.01	2
63	72	62	62	56	62.1	4068.06	13.85	0.33	0.32	0.32	0.33	0
64	72	62	62	56	62.06	4086.11	13.76	0.33	0.33	0.33	0.33	0
61	69	59	59	54	59.01	3758.12	10.48	0.33	0.32	0.32	0.32	1
53	60	52	52	47	52.01	3130.09	6.68	0.33	0.32	0.32	0.32	1
63	71	61	61	55	61.2	4081.07	13.79	0.33	0.33	0.33	0.33	0
65	74	64	64	58	64.42	4120.24	14.05	0.33	0.32	0.32	0.33	0
65	73	63	63	57	63.21	4136.13	14	0.01	0.01	0.01	0.01	2
64	72	63	63	57	63.22	4104.2	13.66	0.01	0.01	0.01	0.01	2
57	65	56	56	51	56.05	3515.06	8.75	0.33	0.32	0.32	0.32	1
53	61	52	52	47	52.17	3419.06	8.77	0.33	0.32	0.32	0.32	1
66	74	65	64	58	64.45	4164.22	14.2	0.01	0.01	0.01	0.01	2
65	73	63	63	57	63.05	4152.19	13.98	0.01	0.01	0.01	0.01	2
