# Supplementary material for: Design and realization of compressor data abnormality safety monitoring and inducement traceability expert system
Source: PLoS One. 2025 Jan 16;20(1):e0315917. doi: 10.1371/journal.pone.0315917 (PMC11737859; doi:10.1371/journal.pone.0315917)
Supplement: S4 Data — (CSV) [file pone.0315917.s004.csv]

TIA170	TIA171	TIA172	TIA173	TIA174	TIA175	KI180	OutputPF	PIA351	PISA352A	PISA352B	PISA352C
45	53	45	44	40	44.15	3294.93	-40.95	0.33	0.33	0.33	0.33
46	53	46	45	40	45.17	3405.85	-41.6	0.33	0.33	0.33	0.33
46	54	46	46	41	46.21	3583.71	54.35	0.33	0.33	0.33	0.32
31	39	30	30	31	30.05	0	0	0.33	0.32	0.33	0.33
30	39	30	30	31	30.08	0	0	0.33	0.32	0.33	0.33
31	39	30	29	31	30	0	0	0.33	0.32	0.33	0.33
30	39	30	30	31	30.08	0	0	0.33	0.33	0.33	0.33
31	39	30	30	31	30.08	0	0	0.33	0.32	0.33	0.33
31	39	30	30	31	30.08	0	0	0.33	0.32	0.33	0.33
31	39	30	29	31	30.06	0	0	0.33	0.33	0.33	0.33
31	39	30	30	31	30.1	0	0	0.33	0.33	0.33	0.33
31	39	30	30	31	30.02	0	0	0.33	0.33	0.33	0.33
30	39	30	30	31	30.1	0	0	0.33	0.33	0.33	0.33
31	39	30	30	31	30.02	0	0	0.33	0.33	0.33	0.33
31	39	30	30	31	30.1	0	0	0.33	0.33	0.33	0.33
31	39	30	30	31	30.1	0	0	0.33	0.33	0.33	0.33
31	39	30	30	31	30.1	0	0	0.33	0.33	0.33	0.33
30	39	30	30	31	30.02	0	0	0.33	0.33	0.33	0.33
30	39	30	30	31	30.1	0	0	0.33	0.33	0.33	0.33
31	39	30	30	31	30.02	0	0	0.33	0.33	0.33	0.33
30	39	30	30	31	30.02	0	0	0.33	0.33	0.33	0.33
31	39	30	30	31	30.02	0	0	0.33	0.33	0.33	0.33
31	39	30	30	31	30.02	0	0	0.33	0.33	0.33	0.33
31	39	30	30	31	30.1	0	0	0.33	0.33	0.33	0.33
30	39	30	30	31	30.02	0	0	0.33	0.33	0.33	0.33
31	39	30	30	31	30.02	0	0	0.33	0.33	0.33	0.33
30	39	30	30	31	30.1	0	0	0.33	0.33	0.33	0.33
30	39	30	30	31	30.02	0	0	0.33	0.33	0.33	0.33
31	39	30	30	31	30.1	0	0	0.33	0.33	0.33	0.33
30	39	30	30	31	30.02	0	0	0.33	0.33	0.33	0.33
31	39	30	30	31	30.02	0	0	0.33	0.33	0.33	0.33
30	39	30	30	31	30.1	0	0	0.33	0.33	0.33	0.33
31	39	30	30	31	30.09	0	0	0.33	0.33	0.33	0.33
30	39	30	30	31	30.1	0	0	0.33	0.33	0.33	0.33
31	39	30	30	31	30.1	0	0	0.33	0.33	0.33	0.33
31	39	30	30	31	30.1	0	0	0.33	0.33	0.33	0.33
30	39	30	30	31	30.1	0	0	0.33	0.33	0.33	0.33
31	39	30	30	31	30.1	0	0	0.33	0.33	0.33	0.33
31	39	30	30	31	30.1	0	0	0.33	0.33	0.33	0.33
31	39	30	30	31	30.1	0	0	0.33	0.33	0.33	0.33
31	39	30	30	31	30.1	0	0	0.33	0.33	0.33	0.33
31	39	30	30	31	30.1	0	0	0.33	0.33	0.33	0.33
31	39	30	30	31	30.01	0	0	0.33	0.33	0.33	0.33
30	39	30	30	31	30.05	0	0	0.33	0.33	0.33	0.33
31	39	30	30	31	30.01	0	0	0.33	0.33	0.33	0.33
31	39	30	30	31	30.06	0	0	0.33	0.33	0.33	0.33
31	39	30	30	31	30.1	0	0	0.33	0.33	0.33	0.33
31	39	30	30	31	30.04	0	0	0.33	0.32	0.33	0.33
31	39	30	30	31	30.03	0	0	0.33	0.33	0.33	0.33
30	39	30	30	31	30.02	0	0	0.33	0.33	0.33	0.33
30	39	30	30	31	30.08	0	0	0.33	0.33	0.33	0.33
30	39	29	30	31	30.02	0	0	0.33	0.33	0.33	0.33
31	39	30	29	31	30.04	0	0	0.33	0.33	0.33	0.33
31	39	30	30	31	30.04	0	0	0.33	0.33	0.33	0.33
31	39	30	30	31	30	0	0	0.33	0.33	0.33	0.33
30	39	30	30	31	30.09	0	0	0.33	0.33	0.33	0.33
30	39	30	29	31	30.12	0	0	0.33	0.33	0.33	0.33
31	39	30	29	31	30.11	0	0	0.33	0.33	0.33	0.33
31	39	30	30	31	30.05	0	0	0.33	0.33	0.33	0.33
30	39	30	30	31	30.04	0	0	0.33	0.33	0.33	0.33
31	39	30	30	31	30.11	0	0	0.33	0.33	0.33	0.33
31	39	30	30	31	30.08	0	0	0.33	0.33	0.33	0.33
31	39	30	30	31	30.05	0	0	0.33	0.33	0.33	0.33
31	39	29	30	30	30.06	0	0	0.33	0.32	0.33	0.33
31	39	30	30	31	30.11	0	0	0.33	0.33	0.33	0.33
31	39	30	29	31	30.12	0	0	0.33	0.33	0.33	0.33
31	39	30	30	31	30.05	0	0	0.33	0.33	0.33	0.33
30	39	30	30	31	30.08	0	0	0.33	0.33	0.33	0.33
31	39	30	30	31	30.06	0	0	0.33	0.33	0.33	0.33
30	39	30	30	31	30.08	0	0	0.33	0.33	0.33	0.33
30	39	30	30	31	30.1	0	0	0.33	0.33	0.33	0.33
30	39	30	30	31	30.04	0	0	0.33	0.33	0.33	0.33
30	39	30	30	31	30.05	0	0	0.33	0.33	0.33	0.33
31	39	30	30	31	30.05	0	0	0.33	0.33	0.33	0.33
30	39	30	30	31	30.09	0	0	0.33	0.33	0.33	0.33
31	39	30	29	31	30.12	0	0	0.33	0.33	0.33	0.33
31	39	30	30	31	30.05	0	0	0.33	0.33	0.33	0.33
31	39	30	30	31	30.04	0	0	0.33	0.33	0.33	0.33
31	39	30	30	31	30.09	0	0	0.33	0.33	0.33	0.33
30	39	30	30	31	30.03	0	0	0.33	0.33	0.33	0.33
31	39	30	30	31	30.02	0	0	0.33	0.33	0.33	0.33
30	39	30	30	31	30.05	0	0	0.33	0.33	0.33	0.33
31	39	30	30	31	30.1	0	0	0.33	0.33	0.33	0.33
31	39	30	29	31	30.09	0	0	0.33	0.33	0.33	0.33
30	39	30	30	31	30.07	0	0	0.33	0.33	0.33	0.33
30	39	30	30	31	30.1	0	0	0.33	0.33	0.33	0.33
30	39	30	29	31	30.11	0	0	0.33	0.33	0.33	0.33
31	39	30	30	31	30.1	0	0	0.33	0.33	0.33	0.33
30	39	30	30	31	30.07	0	0	0.33	0.33	0.33	0.33
31	39	30	30	31	30.12	0	0	0.33	0.33	0.33	0.33
31	39	30	30	31	30.01	0	0	0.33	0.33	0.33	0.33
31	39	30	30	31	30.08	0	0	0.33	0.33	0.33	0.33
30	39	30	30	31	30.09	0	0	0.33	0.33	0.33	0.33
31	39	30	30	31	30.02	0	0	0.33	0.33	0.33	0.33
31	39	30	29	31	30.02	0	0	0.33	0.33	0.33	0.33
31	39	29	30	31	30.08	0	0	0.33	0.33	0.33	0.33
31	39	30	30	31	30.1	0	0	0.33	0.33	0.33	0.33
31	39	30	29	31	30.08	0	0	0.33	0.33	0.33	0.33
30	39	29	30	31	30.05	0	0	0.33	0.33	0.33	0.33
30	39	30	30	31	30.08	0	0	0.33	0.33	0.33	0.33
30	39	29	30	31	30.12	0	0	0.33	0.33	0.33	0.33
31	39	29	30	31	30.12	0	0	0.33	0.33	0.33	0.33
31	39	29	30	31	30.04	0	0	0.33	0.33	0.33	0.33
31	39	29	30	31	30.04	0	0	0.33	0.33	0.33	0.33
30	39	29	30	31	30.02	0	0	0.33	0.33	0.33	0.33
30	39	30	30	31	30.01	0	0	0.33	0.33	0.33	0.33
31	39	29	29	31	30.05	0	0	0.33	0.33	0.33	0.33
31	39	30	30	31	30.03	0	0	0.33	0.33	0.33	0.33
30	39	29	30	31	30.1	0	0	0.33	0.33	0.33	0.33
30	39	29	30	31	30.07	0	0	0.33	0.33	0.33	0.33
31	39	29	30	31	30.12	0	0	0.33	0.33	0.33	0.33
30	39	29	30	31	30	0	0	0.33	0.33	0.33	0.33
30	39	30	29	31	30.1	0	0	0.33	0.33	0.33	0.33
31	39	30	30	31	30.1	0	0	0.33	0.33	0.33	0.33
30	39	29	30	31	30.02	0	0	0.33	0.33	0.33	0.33
30	39	30	30	31	30.1	0	0	0.33	0.33	0.33	0.33
30	39	30	30	31	30.02	0	0	0.33	0.33	0.33	0.33
31	39	30	29	31	30.1	0	0	0.33	0.33	0.33	0.33
30	39	29	30	31	30.1	0	0	0.33	0.33	0.33	0.33
31	39	30	29	31	30.1	0	0	0.33	0.33	0.33	0.33
31	39	30	30	31	30.1	0	0	0.33	0.33	0.33	0.33
31	39	30	30	31	30.1	0	0	0.33	0.33	0.33	0.33
31	39	30	30	31	30.1	0	0	0.33	0.33	0.33	0.33
31	39	30	30	31	30.1	0	0	0.33	0.33	0.33	0.33
30	39	30	30	31	30.1	0	0	0.33	0.33	0.33	0.33
31	39	29	30	31	30.1	0	0	0.33	0.33	0.33	0.33
31	39	30	30	31	30.1	0	0	0.33	0.33	0.33	0.33
30	39	30	29	31	30.1	0	0	0.33	0.33	0.33	0.33
31	39	29	29	31	30.1	0	0	0.33	0.33	0.33	0.33
31	39	29	30	31	30.1	0	0	0.33	0.33	0.33	0.33
31	39	30	30	30	30.1	0	0	0.33	0.33	0.33	0.33
30	39	29	30	30	30.1	0	0	0.33	0.33	0.33	0.33
31	39	29	29	31	30.1	0	0	0.33	0.33	0.33	0.33
31	39	29	29	31	30.1	0	0	0.33	0.33	0.33	0.33
31	39	29	30	31	30.1	0	0	0.33	0.33	0.33	0.33
30	39	29	30	30	30.1	0	0	0.33	0.33	0.33	0.33
30	39	29	30	31	30.1	0	0	0.33	0.33	0.33	0.33
30	39	30	30	31	30.06	0	0	0.33	0.33	0.33	0.33
31	39	29	30	31	30.02	0	0	0.33	0.33	0.33	0.33
31	39	29	30	31	30.1	0	0	0.33	0.33	0.33	0.33
30	39	29	29	31	30.06	0	0	0.33	0.33	0.33	0.33
30	39	30	29	30	30.1	0	0	0.33	0.33	0.33	0.33
30	39	29	30	31	30.06	0	0	0.33	0.33	0.33	0.33
31	39	30	30	31	30.02	0	0	0.33	0.33	0.33	0.33
30	39	29	29	31	30	0	0	0.33	0.33	0.33	0.33
30	39	30	29	31	30.03	0	0	0.33	0.33	0.33	0.33
31	39	29	29	30	30.03	0	0	0.33	0.33	0.33	0.33
31	39	29	29	31	30	0	0	0.33	0.33	0.33	0.33
30	39	30	30	31	30.03	0	0	0.33	0.33	0.33	0.33
30	39	30	29	31	30	0	0	0.33	0.33	0.33	0.33
30	39	30	29	31	30.02	0	0	0.33	0.33	0.33	0.33
30	39	30	30	31	30.1	0	0	0.33	0.33	0.33	0.33
30	39	30	29	31	30.1	0	0	0.33	0.33	0.33	0.33
30	39	30	30	31	30.1	0	0	0.33	0.33	0.33	0.33
30	39	30	30	31	30.03	0	0	0.33	0.33	0.33	0.33
30	39	30	30	31	30.07	0	0	0.33	0.33	0.33	0.33
30	39	29	30	31	30.05	0	0	0.33	0.33	0.33	0.33
30	39	30	29	31	30.12	0	0	0.33	0.33	0.33	0.33
31	39	30	29	31	30.12	0	0	0.33	0.33	0.33	0.33
30	39	30	30	31	30.01	0	0	0.33	0.33	0.33	0.33
30	39	30	29	31	30.08	0	0	0.33	0.33	0.33	0.33
31	39	30	30	31	30.12	0	0	0.33	0.33	0.33	0.33
30	39	30	29	31	30	0	0	0.33	0.33	0.33	0.33
30	39	30	30	31	30.08	0	0	0.33	0.33	0.33	0.33
30	39	30	30	31	30.02	0	0	0.33	0.33	0.33	0.33
30	39	30	30	31	30.06	0	0	0.33	0.33	0.33	0.33
31	39	30	29	31	30	0	0	0.33	0.33	0.33	0.33
31	39	29	30	31	30.11	0	0	0.33	0.33	0.33	0.33
30	39	30	30	31	30.07	0	0	0.33	0.33	0.33	0.33
31	39	30	30	31	30.12	0	0	0.33	0.33	0.33	0.33
30	39	30	29	30	30.08	0	0	0.33	0.33	0.33	0.33
31	39	30	30	31	30.11	0	0	0.33	0.33	0.33	0.33
30	39	30	29	31	30.03	0	0	0.33	0.33	0.33	0.33
30	39	30	30	31	30.11	0	0	0.33	0.33	0.33	0.33
30	39	30	30	31	30.04	0	0	0.33	0.33	0.33	0.33
30	39	30	29	31	30.1	0	0	0.33	0.33	0.33	0.33
30	39	30	29	31	30.09	0	0	0.33	0.33	0.33	0.33
30	39	29	29	31	30.04	0	0	0.33	0.33	0.33	0.33
30	39	30	30	31	30.1	0	0	0.33	0.33	0.33	0.33
30	39	30	30	31	30.06	0	0	0.33	0.33	0.33	0.33
30	39	30	30	31	30.12	0	0	0.33	0.33	0.33	0.33
30	39	30	29	31	30.09	0	0	0.33	0.33	0.33	0.33
30	39	30	30	31	30.06	0	0	0.33	0.33	0.33	0.33
30	39	30	30	31	30.01	0	0	0.33	0.33	0.33	0.33
31	39	30	29	30	30.12	0	0	0.33	0.33	0.33	0.33
30	39	30	29	31	30.07	0	0	0.33	0.33	0.33	0.33
31	39	30	30	31	30.05	0	0	0.33	0.33	0.33	0.33
31	39	30	30	31	30.05	0	0	0.33	0.33	0.33	0.33
30	39	30	30	31	30.1	0	0	0.33	0.33	0.33	0.33
30	39	30	29	30	30.11	0	0	0.33	0.33	0.33	0.33
30	39	30	30	31	30.11	0	0	0.33	0.33	0.33	0.33
30	39	29	29	30	30.09	0	0	0.33	0.33	0.33	0.33
30	39	30	29	31	30.07	0	0	0.33	0.33	0.33	0.33
31	39	29	30	31	30.12	0	0	0.33	0.33	0.33	0.33
30	39	29	29	31	30.1	0	0	0.33	0.33	0.33	0.33
30	39	29	30	31	30.07	0	0	0.33	0.33	0.33	0.33
30	39	29	30	30	30.08	0	0	0.33	0.33	0.33	0.33
30	39	29	29	31	30.11	0	0	0.33	0.33	0.33	0.33
30	39	29	30	30	30.1	0	0	0.33	0.33	0.33	0.33
30	39	29	29	31	30.11	0	0	0.33	0.33	0.33	0.33
30	39	29	29	30	30.09	0	0	0.33	0.33	0.33	0.33
30	39	29	30	30	30.03	0	0	0.33	0.33	0.33	0.33
30	39	29	29	30	30.05	0	0	0.33	0.33	0.33	0.33
30	39	30	30	31	30.09	0	0	0.33	0.33	0.33	0.33
30	39	30	29	31	30.01	0	0	0.33	0.33	0.33	0.33
30	39	30	30	31	30.05	0	0	0.33	0.33	0.33	0.33
30	39	30	29	31	30.1	0	0	0.33	0.33	0.33	0.33
30	39	30	29	31	30.08	0	0	0.33	0.33	0.33	0.33
30	39	30	30	31	30.11	0	0	0.33	0.33	0.33	0.33
30	39	30	29	31	30.02	0	0	0.33	0.33	0.33	0.33
31	39	30	29	31	30.08	0	0	0.33	0.33	0.33	0.33
30	39	30	29	30	30.09	0	0	0.33	0.33	0.33	0.33
31	39	30	29	31	30.12	0	0	0.33	0.33	0.33	0.33
30	39	30	30	31	30.11	0	0	0.33	0.33	0.33	0.33
30	39	30	29	30	30.12	0	0	0.33	0.33	0.33	0.33
30	39	30	29	30	30.09	0	0	0.33	0.33	0.33	0.33
30	39	30	29	31	30.12	0	0	0.33	0.33	0.33	0.33
31	39	30	29	31	30.11	0	0	0.33	0.33	0.33	0.33
30	39	30	30	31	30.04	0	0	0.33	0.33	0.33	0.33
30	39	30	30	30	30.05	0	0	0.33	0.33	0.33	0.33
30	39	30	29	31	30.11	0	0	0.33	0.33	0.33	0.33
30	39	30	29	31	30.05	0	0	0.33	0.33	0.33	0.33
30	39	30	29	31	30.11	0	0	0.33	0.33	0.33	0.33
31	39	30	30	31	30.01	0	0	0.33	0.33	0.33	0.33
30	39	30	30	30	30.08	0	0	0.33	0.33	0.33	0.33
30	39	30	29	31	30.02	0	0	0.33	0.33	0.33	0.33
30	39	30	29	31	30.06	0	0	0.33	0.33	0.33	0.33
30	39	29	29	31	30.09	0	0	0.33	0.33	0.33	0.33
30	39	29	30	31	30.11	0	0	0.33	0.33	0.33	0.33
31	39	30	29	31	30.03	0	0	0.33	0.33	0.33	0.33
30	39	30	30	30	30.11	0	0	0.33	0.33	0.33	0.33
30	39	30	30	31	30.02	0	0	0.33	0.33	0.33	0.33
30	39	29	29	31	30.1	0	0	0.33	0.33	0.33	0.33
30	39	29	29	30	30.06	0	0	0.33	0.33	0.33	0.33
30	39	30	29	31	30.06	0	0	0.33	0.33	0.33	0.33
30	39	30	29	30	30.03	0	0	0.33	0.33	0.33	0.33
30	39	30	29	31	30.06	0	0	0.33	0.33	0.33	0.33
30	39	30	30	31	30.06	0	0	0.33	0.33	0.33	0.33
30	39	30	29	31	30.06	0	0	0.33	0.33	0.33	0.33
30	39	30	29	31	30.03	0	0	0.33	0.33	0.33	0.33
30	39	30	30	31	30.06	0	0	0.33	0.33	0.33	0.33
30	39	30	29	31	30.03	0	0	0.33	0.33	0.33	0.33
30	39	30	29	30	30.03	0	0	0.33	0.33	0.33	0.33
30	39	30	29	30	30.03	0	0	0.33	0.33	0.33	0.33
30	39	30	30	31	30.06	0	0	0.33	0.33	0.33	0.33
30	39	30	30	31	30.03	0	0	0.33	0.33	0.33	0.33
31	39	30	29	30	30.03	0	0	0.33	0.33	0.33	0.33
30	39	30	29	31	30.03	0	0	0.33	0.33	0.33	0.33
30	39	30	29	31	30.1	0	0	0.33	0.33	0.33	0.33
30	39	30	29	30	30.1	0	0	0.33	0.33	0.33	0.33
30	39	30	29	31	30.02	0	0	0.33	0.33	0.33	0.33
30	39	30	30	31	30.06	0	0	0.33	0.33	0.33	0.33
30	39	30	30	31	30.1	0	0	0.33	0.33	0.33	0.33
30	39	30	30	31	30.1	0	0	0.33	0.33	0.33	0.33
30	39	30	29	31	30.06	0	0	0.33	0.33	0.33	0.33
30	39	30	29	31	30.04	0	0	0.33	0.33	0.33	0.33
30	39	30	29	30	30.05	0	0	0.33	0.33	0.33	0.33
30	39	30	30	30	30.11	0	0	0.33	0.33	0.33	0.33
30	39	29	30	31	30.12	0	0	0.33	0.33	0.33	0.33
30	39	29	29	30	30.12	0	0	0.33	0.33	0.33	0.33
30	39	30	30	31	30.02	0	0	0.33	0.33	0.33	0.33
30	39	29	29	31	30.03	0	0	0.33	0.33	0.33	0.33
30	39	29	29	30	30.05	0	0	0.33	0.33	0.33	0.33
30	39	30	29	30	30.01	0	0	0.33	0.33	0.33	0.33
30	39	29	30	30	30.06	0	0	0.33	0.33	0.33	0.33
30	39	30	29	31	30.06	0	0	0.33	0.33	0.33	0.33
30	39	29	30	30	30.03	0	0	0.33	0.33	0.33	0.33
30	39	29	29	30	30.1	0	0	0.33	0.33	0.33	0.33
30	39	29	29	30	30.01	0	0	0.33	0.33	0.33	0.33
30	39	30	29	31	30.07	0	0	0.33	0.33	0.33	0.33
30	39	29	29	31	30.04	0	0	0.33	0.33	0.33	0.33
30	39	30	30	31	30.03	0	0	0.33	0.33	0.33	0.33
30	39	29	29	31	30.03	0	0	0.33	0.33	0.33	0.33
30	39	30	29	31	30.06	0	0	0.33	0.33	0.33	0.33
30	39	30	30	31	30.02	0	0	0.33	0.33	0.33	0.33
30	39	29	29	30	30.09	0	0	0.33	0.33	0.33	0.33
30	39	30	29	30	30.01	0	0	0.33	0.33	0.33	0.33
30	39	29	30	31	30.01	0	0	0.33	0.33	0.33	0.33
30	39	30	30	31	30.05	0	0	0.33	0.33	0.33	0.33
31	39	30	29	31	30.07	0	0	0.33	0.33	0.33	0.33
30	39	30	29	30	30.05	0	0	0.33	0.33	0.33	0.33
30	39	30	29	31	30.08	0	0	0.33	0.33	0.33	0.33
30	39	30	30	30	30.03	0	0	0.33	0.33	0.33	0.33
30	39	30	30	31	30.03	0	0	0.33	0.33	0.33	0.33
30	39	30	30	30	30.11	0	0	0.33	0.33	0.33	0.33
30	39	30	30	31	30.04	0	0	0.33	0.33	0.33	0.33
30	39	30	30	31	30.03	0	0	0.33	0.33	0.33	0.33
30	39	30	29	31	30.12	0	0	0.33	0.33	0.33	0.33
31	39	30	30	31	30.09	0	0	0.33	0.33	0.33	0.33
30	39	30	29	31	30.08	0	0	0.33	0.33	0.33	0.33
30	39	30	29	31	30.02	0	0	0.33	0.33	0.33	0.33
30	39	30	30	30	30.02	0	0	0.33	0.33	0.33	0.33
30	39	30	29	30	30.12	0	0	0.33	0.33	0.33	0.33
30	39	30	30	30	30.12	0	0	0.33	0.33	0.33	0.33
30	39	30	30	30	30.05	0	0	0.33	0.33	0.33	0.33
30	39	30	29	31	30.02	0	0	0.33	0.33	0.33	0.33
30	39	30	29	30	30.1	0	0	0.33	0.33	0.33	0.33
30	39	30	29	30	30.02	0	0	0.33	0.33	0.33	0.33
30	39	29	29	30	30.04	0	0	0.33	0.33	0.33	0.33
30	39	30	30	31	30.07	0	0	0.33	0.33	0.33	0.33
30	39	30	29	31	30.07	0	0	0.33	0.33	0.33	0.33
30	39	29	29	30	30.05	0	0	0.33	0.33	0.33	0.33
30	39	29	29	31	30.08	0	0	0.33	0.33	0.33	0.33
30	39	29	29	31	30.09	0	0	0.33	0.33	0.33	0.33
30	39	30	30	31	30.05	0	0	0.33	0.33	0.33	0.33
30	39	30	29	31	30.03	0	0	0.33	0.33	0.33	0.33
30	39	29	29	30	30.11	0	0	0.33	0.33	0.33	0.33
30	39	29	30	31	30.12	0	0	0.33	0.33	0.33	0.33
30	39	30	29	30	30.06	0	0	0.33	0.33	0.33	0.33
30	39	30	29	30	30.04	0	0	0.33	0.33	0.33	0.33
30	39	29	29	30	30.05	0	0	0.33	0.33	0.33	0.33
30	39	30	30	30	30.11	0	0	0.33	0.33	0.33	0.33
30	39	30	30	30	30.07	0	0	0.33	0.33	0.33	0.33
30	39	30	29	30	30.11	0	0	0.33	0.33	0.33	0.33
30	39	30	30	30	30.11	0	0	0.33	0.33	0.33	0.33
30	39	30	29	31	30.05	0	0	0.33	0.33	0.33	0.33
30	39	30	29	30	30.04	0	0	0.33	0.33	0.33	0.33
30	39	30	29	31	30.02	0	0	0.33	0.33	0.33	0.33
30	39	30	30	31	30.04	0	0	0.33	0.33	0.33	0.33
30	39	30	29	31	30.09	0	0	0.33	0.33	0.33	0.33
30	39	30	29	31	30.08	0	0	0.33	0.33	0.33	0.33
30	39	30	29	30	30.06	0	0	0.33	0.33	0.33	0.33
30	39	30	29	30	30	0	0	0.33	0.33	0.33	0.33
30	39	30	29	31	30.07	0	0	0.33	0.33	0.33	0.33
30	39	30	30	30	30.09	0	0	0.33	0.33	0.33	0.33
30	39	30	29	30	30.08	0	0	0.33	0.33	0.33	0.33
30	39	30	29	30	30.12	0	0	0.33	0.33	0.33	0.33
30	39	30	30	31	30.04	0	0	0.33	0.33	0.33	0.33
30	39	30	30	31	30	0	0	0.33	0.33	0.33	0.33
30	39	30	29	31	30.09	0	0	0.33	0.33	0.33	0.33
30	39	30	30	31	30.09	0	0	0.33	0.33	0.33	0.33
30	39	30	29	30	30.1	0	0	0.33	0.33	0.33	0.33
30	39	30	29	30	30.09	0	0	0.33	0.33	0.33	0.33
30	39	30	29	31	30.1	0	0	0.33	0.33	0.33	0.33
30	39	30	29	30	30.09	0	0	0.33	0.33	0.33	0.33
30	39	30	29	31	30.09	0	0	0.33	0.33	0.33	0.33
30	39	30	29	30	30.1	0	0	0.33	0.33	0.33	0.33
30	39	30	29	30	30.1	0	0	0.33	0.33	0.33	0.33
30	39	30	29	31	30.1	0	0	0.33	0.33	0.33	0.33
30	39	30	29	31	30.09	0	0	0.33	0.33	0.33	0.33
30	39	30	29	31	30.03	0	0	0.33	0.33	0.33	0.33
30	39	30	29	31	30.03	0	0	0.33	0.33	0.33	0.33
30	39	30	29	31	30	0	0	0.33	0.33	0.33	0.33
30	39	30	29	31	30.1	0	0	0.33	0.33	0.33	0.33
30	39	29	29	31	30.1	0	0	0.33	0.33	0.33	0.33
30	39	30	29	30	30.1	0	0	0.33	0.33	0.33	0.33
30	39	30	30	31	30.1	0	0	0.33	0.33	0.33	0.33
30	39	30	29	31	30.1	0	0	0.33	0.33	0.33	0.33
30	39	30	30	31	30.1	0	0	0.33	0.33	0.33	0.33
30	39	30	29	30	30.1	0	0	0.33	0.33	0.33	0.33
30	39	30	29	30	30.1	0	0	0.33	0.33	0.33	0.33
30	39	30	29	30	30.1	0	0	0.33	0.33	0.33	0.33
30	39	30	30	31	30.02	0	0	0.33	0.33	0.33	0.33
30	39	30	29	30	30.1	0	0	0.33	0.33	0.33	0.33
30	39	29	29	30	30.1	0	0	0.33	0.33	0.33	0.33
30	39	30	29	31	30.1	0	0	0.33	0.33	0.33	0.33
30	39	30	29	31	30.1	0	0	0.33	0.33	0.33	0.33
30	39	30	29	30	30.03	0	0	0.33	0.33	0.33	0.33
30	39	30	29	31	30.06	0	0	0.33	0.33	0.33	0.33
30	39	29	29	31	30.11	0	0	0.33	0.33	0.33	0.33
30	39	29	29	30	30.03	0	0	0.33	0.33	0.33	0.33
30	39	30	29	30	30.02	0	0	0.33	0.33	0.33	0.33
30	39	29	29	31	30.06	0	0	0.33	0.33	0.33	0.33
30	39	30	29	30	30.02	0	0	0.33	0.33	0.33	0.33
30	39	30	29	30	30.06	0	0	0.33	0.33	0.33	0.33
30	39	30	29	30	30.06	0	0	0.33	0.33	0.33	0.33
30	39	29	29	30	30	0	0	0.33	0.33	0.33	0.33
30	39	29	29	31	30.12	0	0	0.33	0.33	0.33	0.33
30	39	29	29	31	30.03	0	0	0.33	0.33	0.33	0.33
30	39	29	29	30	30.12	0	0	0.33	0.33	0.33	0.33
30	39	29	29	31	30.12	0	0	0.33	0.33	0.33	0.33
30	39	29	29	30	30.02	0	0	0.33	0.33	0.33	0.33
30	39	29	29	30	30	0	0	0.33	0.33	0.33	0.33
30	39	29	30	30	30.04	0	0	0.33	0.32	0.33	0.33
30	39	30	29	30	30.08	0	0	0.33	0.33	0.33	0.33
30	39	29	30	30	30.11	0	0	0.33	0.32	0.33	0.33
30	39	29	29	30	30.07	0	0	0.33	0.32	0.33	0.33
30	39	30	29	31	30	0	0	0.33	0.33	0.33	0.33
30	39	29	29	30	30.12	0	0	0.33	0.33	0.33	0.33
30	39	29	29	31	30.11	0	0	0.33	0.33	0.33	0.33
30	39	30	29	30	30.07	0	0	0.33	0.32	0.33	0.33
30	39	29	29	30	30.06	0	0	0.33	0.32	0.33	0.33
30	39	30	29	31	30.02	0	0	0.33	0.33	0.33	0.33
30	39	30	29	30	30.12	0	0	0.33	0.33	0.33	0.33
30	39	30	29	30	30.1	0	0	0.33	0.33	0.33	0.33
30	39	29	29	30	30.01	0	0	0.33	0.32	0.33	0.33
30	39	30	29	30	30.08	0	0	0.33	0.33	0.33	0.33
30	39	29	29	30	30.05	0	0	0.33	0.33	0.33	0.33
30	39	29	30	31	30.04	0	0	0.33	0.32	0.33	0.33
30	39	29	29	31	30.07	0	0	0.33	0.33	0.33	0.33
30	39	29	29	30	30.07	0	0	0.33	0.32	0.33	0.33
30	39	29	29	30	30.01	0	0	0.33	0.33	0.33	0.33
30	39	30	29	31	30.08	0	0	0.33	0.33	0.33	0.33
30	39	29	29	30	29.09	0	0	0.33	0.32	0.33	0.33
30	39	29	30	31	30.05	0	0	0.33	0.33	0.33	0.33
30	39	29	29	30	30.01	0	0	0.33	0.33	0.33	0.33
30	39	29	29	30	30.01	0	0	0.33	0.32	0.33	0.33
30	39	29	29	31	30.06	0	0	0.33	0.33	0.33	0.33
30	39	29	29	30	30.07	0	0	0.33	0.32	0.33	0.33
30	39	29	29	30	30.12	0	0	0.33	0.33	0.33	0.33
30	39	30	29	30	30.07	0	0	0.33	0.33	0.33	0.33
30	39	29	29	30	30.12	0	0	0.33	0.33	0.33	0.33
30	39	29	30	30	30	0	0	0.33	0.32	0.33	0.33
30	39	30	29	30	30.05	0	0	0.33	0.32	0.33	0.33
30	39	29	29	30	30.12	0	0	0.33	0.32	0.33	0.32
30	39	29	29	31	30.08	0	0	0.33	0.33	0.33	0.33
30	39	30	29	31	30.12	0	0	0.33	0.32	0.33	0.32
30	39	30	29	30	30.1	0	0	0.33	0.33	0.33	0.33
30	39	30	29	30	30.1	0	0	0.33	0.32	0.33	0.33
30	39	30	29	30	30.11	0	0	0.33	0.32	0.33	0.33
30	39	30	29	30	30.06	0	0	0.33	0.33	0.33	0.33
30	39	30	29	30	30.12	0	0	0.33	0.33	0.33	0.32
30	39	30	29	31	30.1	0	0	0.33	0.33	0.33	0.32
30	39	30	29	30	30.12	0	0	0.33	0.32	0.33	0.33
30	39	30	29	30	30.06	0	0	0.33	0.32	0.33	0.33
30	39	30	29	30	30.05	0	0	0.33	0.33	0.33	0.32
30	39	30	29	30	30.03	0	0	0.33	0.32	0.33	0.33
30	39	30	29	30	30.04	0	0	0.33	0.33	0.32	0.33
30	39	30	29	30	30	0	0	0.33	0.32	0.33	0.33
30	39	30	29	30	30.09	0	0	0.33	0.33	0.33	0.32
30	39	29	29	30	30.12	0	0	0.33	0.33	0.33	0.33
30	39	30	30	30	30.07	0	0	0.33	0.33	0.33	0.33
30	39	29	29	31	30.03	0	0	0.33	0.32	0.33	0.33
30	39	30	29	30	30.01	0	0	0.33	0.33	0.32	0.33
30	39	30	29	30	30	0	0	0.33	0.33	0.33	0.33
30	39	30	29	30	29.05	0	0	0.33	0.32	0.33	0.32
30	39	29	29	30	30.01	0	0	0.33	0.32	0.33	0.32
30	39	30	29	30	30.06	0	0	0.33	0.32	0.33	0.32
30	39	29	29	30	29.05	0	0	0.33	0.33	0.33	0.32
30	39	30	29	30	30.07	0	0	0.33	0.32	0.33	0.32
30	39	29	29	31	30.05	0	0	0.33	0.32	0.33	0.32
30	39	29	29	30	30.11	0	0	0.33	0.32	0.33	0.32
30	39	29	29	30	30.01	0	0	0.33	0.32	0.33	0.32
30	39	29	29	30	30.1	0	0	0.33	0.32	0.33	0.33
30	39	30	29	30	30.09	0	0	0.33	0.32	0.33	0.33
30	39	29	29	30	30.11	0	0	0.33	0.33	0.33	0.32
30	39	29	29	31	30.01	0	0	0.33	0.33	0.33	0.33
30	39	30	29	30	30.11	0	0	0.33	0.32	0.33	0.33
30	39	29	29	30	30.1	0	0	0.33	0.32	0.33	0.33
30	39	29	29	31	30.01	0	0	0.33	0.32	0.33	0.33
30	39	29	29	30	30.05	0	0	0.33	0.32	0.33	0.33
30	39	29	29	30	30.09	0	0	0.33	0.32	0.33	0.32
30	39	29	29	30	30.08	0	0	0.33	0.33	0.33	0.32
30	39	29	29	30	30.02	0	0	0.33	0.33	0.33	0.33
30	38	29	29	30	30	0	0	0.33	0.33	0.33	0.33
30	39	29	29	30	30.06	0	0	0.33	0.33	0.33	0.33
30	39	29	29	30	30.02	0	0	0.33	0.33	0.33	0.33
30	39	29	29	30	30.1	0	0	0.33	0.33	0.33	0.33
30	39	29	29	30	30.1	0	0	0.33	0.33	0.33	0.33
30	39	29	29	30	30.02	0	0	0.33	0.33	0.33	0.33
30	39	29	29	30	30.1	0	0	0.33	0.32	0.33	0.33
30	39	30	29	30	30.1	0	0	0.33	0.33	0.33	0.33
30	39	30	29	30	30.09	0	0	0.33	0.32	0.33	0.33
30	39	29	29	30	30.1	0	0	0.33	0.33	0.33	0.33
30	39	30	29	30	30.1	0	0	0.33	0.32	0.33	0.32
30	39	30	29	30	30.1	0	0	0.33	0.33	0.33	0.33
30	39	30	29	30	30.1	0	0	0.33	0.32	0.33	0.32
30	39	30	29	30	30.09	0	0	0.33	0.33	0.33	0.33
30	39	29	29	30	30.06	0	0	0.33	0.32	0.33	0.32
30	39	29	29	31	30.09	0	0	0.33	0.32	0.33	0.33
30	39	30	29	30	30.1	0	0	0.33	0.32	0.33	0.32
30	39	30	29	30	30	0	0	0.33	0.32	0.33	0.33
30	39	30	29	30	30.06	0	0	0.33	0.32	0.33	0.32
30	39	30	29	30	30.1	0	0	0.33	0.33	0.33	0.33
30	39	30	29	30	30.1	0	0	0.33	0.33	0.33	0.33
30	39	30	29	30	29.1	0	0	0.33	0.32	0.33	0.33
30	39	29	29	30	30.1	0	0	0.33	0.32	0.33	0.32
30	39	30	29	30	30.1	0	0	0.33	0.32	0.33	0.32
30	39	30	29	30	29.09	0	0	0.33	0.33	0.33	0.32
30	39	29	29	30	30.1	0	0	0.33	0.32	0.33	0.32
30	38	29	29	30	30.1	0	0	0.33	0.32	0.33	0.32
30	39	29	29	30	30.1	0	0	0.33	0.33	0.33	0.33
30	39	29	29	30	30.1	0	0	0.33	0.32	0.33	0.32
30	39	30	29	30	30.1	0	0	0.33	0.33	0.33	0.32
30	39	29	29	30	30.1	0	0	0.33	0.32	0.33	0.32
30	39	30	29	30	30.02	0	0	0.33	0.33	0.33	0.32
30	39	30	29	30	30	0	0	0.33	0.32	0.33	0.32
30	39	29	29	30	30.02	0	0	0.33	0.32	0.33	0.32
30	39	29	29	30	30.06	0	0	0.33	0.32	0.33	0.32
30	39	29	29	30	30.06	0	0	0.33	0.33	0.33	0.32
30	39	29	29	30	30.03	0	0	0.33	0.32	0.33	0.32
30	39	30	29	30	30.03	0	0	0.33	0.33	0.33	0.32
30	38	29	29	30	30.03	0	0	0.33	0.32	0.33	0.32
30	39	29	29	31	30.04	0	0	0.33	0.33	0.33	0.32
30	38	30	29	30	29.02	0	0	0.33	0.33	0.33	0.32
30	39	29	29	30	30.08	0	0	0.33	0.33	0.33	0.32
30	39	29	29	30	30	0	0	0.33	0.33	0.33	0.32
30	39	30	29	30	30.05	0	0	0.33	0.33	0.33	0.32
30	39	29	29	30	30.08	0	0	0.33	0.33	0.33	0.32
30	39	30	29	30	29.05	0	0	0.33	0.33	0.33	0.32
30	38	29	29	30	30.04	0	0	0.33	0.33	0.33	0.32
30	39	30	29	30	30.12	0	0	0.33	0.33	0.33	0.32
30	39	29	29	30	30.1	0	0	0.33	0.33	0.33	0.32
30	39	29	29	30	30.08	0	0	0.33	0.33	0.33	0.32
30	39	30	29	30	30.08	0	0	0.33	0.33	0.33	0.32
30	39	30	29	30	30.11	0	0	0.33	0.33	0.33	0.32
30	39	30	29	30	30.08	0	0	0.33	0.33	0.33	0.32
30	39	30	29	30	30.08	0	0	0.33	0.33	0.33	0.32
30	39	30	29	30	29.02	0	0	0.33	0.33	0.33	0.32
30	39	30	29	30	30.08	0	0	0.33	0.33	0.33	0.32
30	39	30	29	31	30.04	0	0	0.33	0.33	0.33	0.32
30	39	30	29	30	30.02	0	0	0.33	0.33	0.33	0.32
30	39	30	29	30	30.12	0	0	0.33	0.33	0.33	0.32
30	39	30	29	30	30.11	0	0	0.33	0.33	0.33	0.32
30	39	30	29	30	30.05	0	0	0.33	0.33	0.33	0.32
30	39	30	29	30	30.12	0	0	0.33	0.33	0.33	0.32
30	39	29	29	30	30.01	0	0	0.33	0.33	0.33	0.32
30	39	29	29	30	30.09	0	0	0.33	0.33	0.33	0.32
30	39	30	29	30	30.05	0	0	0.33	0.33	0.33	0.32
30	39	30	29	30	30.06	0	0	0.33	0.33	0.33	0.32
30	39	30	29	30	30.01	0	0	0.33	0.33	0.33	0.32
30	39	30	29	30	30	0	0	0.33	0.33	0.33	0.32
30	39	30	29	30	29.07	0	0	0.33	0.33	0.33	0.32
30	39	30	29	30	30.1	0	0	0.33	0.33	0.33	0.32
30	39	30	29	30	30.05	0	0	0.33	0.33	0.33	0.32
30	39	29	29	30	30.12	0	0	0.33	0.33	0.33	0.32
30	39	29	29	30	30.06	0	0	0.33	0.33	0.33	0.32
30	38	30	29	30	30.03	0	0	0.33	0.33	0.33	0.32
30	39	30	29	31	30.12	0	0	0.33	0.33	0.33	0.32
30	39	29	29	30	30.03	0	0	0.33	0.33	0.33	0.32
30	39	30	29	30	29.02	0	0	0.33	0.33	0.33	0.32
30	38	29	29	30	30.12	0	0	0.33	0.33	0.33	0.32
30	39	30	29	30	30.05	0	0	0.33	0.33	0.33	0.32
30	39	30	29	30	30.11	0	0	0.33	0.33	0.33	0.32
30	39	30	29	30	30.08	0	0	0.33	0.33	0.33	0.32
30	39	30	29	30	30.08	0	0	0.33	0.33	0.33	0.32
30	39	29	29	30	30.09	0	0	0.33	0.33	0.33	0.32
30	39	29	29	30	30.12	0	0	0.33	0.33	0.33	0.32
30	39	30	29	30	30.1	0	0	0.33	0.33	0.33	0.32
30	39	29	29	30	30.1	0	0	0.33	0.33	0.33	0.32
30	39	29	29	30	30.1	0	0	0.33	0.33	0.33	0.32
30	39	29	29	30	30.04	0	0	0.33	0.33	0.33	0.33
30	38	29	29	30	30.01	0	0	0.33	0.33	0.33	0.33
30	39	29	29	30	30.11	0	0	0.33	0.33	0.33	0.32
30	39	29	29	30	30.02	0	0	0.33	0.33	0.33	0.32
30	39	29	29	30	30.09	0	0	0.33	0.33	0.33	0.32
30	39	29	29	30	30.09	0	0	0.33	0.33	0.33	0.32
30	39	30	29	30	30.07	0	0	0.33	0.33	0.33	0.32
30	39	29	29	30	29.03	0	0	0.33	0.33	0.33	0.32
30	39	29	29	30	30.04	0	0	0.33	0.33	0.33	0.33
30	39	30	29	30	30.03	0	0	0.33	0.33	0.33	0.32
30	39	29	29	30	30.03	0	0	0.33	0.33	0.33	0.32
30	39	30	29	30	30.03	0	0	0.33	0.33	0.33	0.33
30	39	30	29	30	30.1	0	0	0.33	0.33	0.33	0.32
30	38	29	29	30	30.08	0	0	0.33	0.33	0.33	0.33
30	39	30	29	30	30.06	0	0	0.33	0.33	0.33	0.33
30	39	30	29	30	30.11	0	0	0.33	0.33	0.33	0.33
30	38	30	29	30	30.09	0	0	0.33	0.33	0.33	0.32
30	39	30	29	30	30.07	0	0	0.33	0.33	0.33	0.33
30	39	29	29	30	30.02	0	0	0.33	0.33	0.33	0.33
30	39	29	29	30	29.06	0	0	0.33	0.33	0.33	0.33
30	39	30	29	30	30.11	0	0	0.33	0.33	0.33	0.33
30	39	30	29	30	30.12	0	0	0.33	0.33	0.33	0.33
30	38	29	29	30	30.09	0	0	0.33	0.33	0.33	0.33
30	39	30	29	30	30.1	0	0	0.33	0.33	0.33	0.33
30	39	30	29	30	30.1	0	0	0.33	0.33	0.33	0.32
30	39	29	29	30	30.02	0	0	0.33	0.33	0.33	0.33
30	39	30	29	30	30.02	0	0	0.33	0.33	0.33	0.33
30	39	29	29	30	29.1	0	0	0.33	0.33	0.33	0.32
30	39	30	29	30	30.1	0	0	0.33	0.33	0.33	0.33
30	39	29	29	30	30.1	0	0	0.33	0.33	0.33	0.33
30	39	30	29	30	30.02	0	0	0.33	0.33	0.33	0.33
30	39	30	29	30	30.1	0	0	0.33	0.33	0.33	0.33
30	39	30	29	30	30.1	0	0	0.33	0.33	0.33	0.32
30	39	30	29	30	30.1	0	0	0.33	0.33	0.33	0.33
30	39	30	29	30	30.1	0	0	0.33	0.33	0.33	0.33
30	39	30	29	30	30.1	0	0	0.33	0.33	0.33	0.33
30	39	29	29	30	30.1	0	0	0.33	0.33	0.33	0.33
30	38	29	29	30	29.1	0	0	0.33	0.33	0.33	0.33
30	39	30	29	31	30.1	0	0	0.33	0.33	0.33	0.33
30	39	29	29	30	30.1	0	0	0.33	0.33	0.33	0.33
30	39	29	29	30	30.1	0	0	0.33	0.33	0.33	0.33
30	39	30	29	30	30.1	0	0	0.33	0.33	0.33	0.33
30	39	30	29	30	30.1	0	0	0.33	0.33	0.33	0.33
30	39	29	29	30	30.02	0	0	0.33	0.33	0.33	0.33
30	39	29	29	30	30.1	0	0	0.33	0.33	0.33	0.33
30	39	29	29	30	30.02	0	0	0.33	0.33	0.33	0.33
30	39	30	29	30	30.1	0	0	0.33	0.33	0.33	0.33
30	39	30	29	30	30.1	0	0	0.33	0.33	0.33	0.33
30	39	29	29	30	30.02	0	0	0.33	0.33	0.33	0.33
30	39	29	29	30	30.02	0	0	0.33	0.33	0.33	0.33
30	39	29	29	30	29.1	0	0	0.33	0.33	0.33	0.33
30	39	29	29	30	30.02	0	0	0.33	0.33	0.33	0.33
30	39	29	29	30	30.02	0	0	0.33	0.33	0.33	0.33
30	38	30	29	30	30.1	0	0	0.33	0.33	0.33	0.33
30	39	29	29	30	30.02	0	0	0.33	0.33	0.33	0.33
30	39	30	29	30	29.02	0	0	0.33	0.33	0.33	0.33
30	39	30	29	30	29.02	0	0	0.33	0.33	0.33	0.33
30	38	30	29	30	30.09	0	0	0.33	0.33	0.33	0.33
30	39	29	29	30	30.1	0	0	0.33	0.33	0.33	0.33
30	38	29	29	30	30.1	0	0	0.33	0.33	0.33	0.33
30	39	29	29	30	29.02	0	0	0.33	0.33	0.33	0.33
30	39	29	29	30	29.08	0	0	0.33	0.33	0.33	0.33
30	38	29	29	30	30.02	0	0	0.33	0.33	0.33	0.33
30	38	29	29	30	30.1	0	0	0.33	0.33	0.33	0.33
30	38	29	29	30	30.1	0	0	0.33	0.33	0.33	0.33
30	38	29	29	30	29.1	0	0	0.33	0.33	0.33	0.33
30	39	29	29	30	30.03	0	0	0.33	0.33	0.33	0.33
30	39	29	29	30	30.05	0	0	0.33	0.33	0.32	0.33
30	39	29	29	30	30.08	0	0	0.33	0.32	0.33	0.33
30	39	29	29	30	29.03	0	0	0.33	0.33	0.33	0.33
30	39	30	29	30	30.08	0	0	0.33	0.33	0.33	0.33
30	39	29	29	30	29.04	0	0	0.33	0.33	0.33	0.33
30	39	30	29	30	30.07	0	0	0.33	0.33	0.32	0.33
30	38	29	29	30	30.09	0	0	0.33	0.32	0.33	0.33
30	38	30	29	30	30.11	0	0	0.33	0.33	0.32	0.33
30	39	30	29	30	30	0	0	0.33	0.33	0.32	0.33
30	39	29	29	30	30.09	0	0	0.33	0.33	0.32	0.33
30	39	29	29	30	30.03	0	0	0.33	0.33	0.32	0.33
30	38	30	29	30	30.04	0	0	0.33	0.33	0.32	0.33
30	39	30	29	30	30.03	0	0	0.33	0.32	0.32	0.33
30	38	29	29	30	30.02	0	0	0.33	0.33	0.32	0.33
30	39	30	29	30	29.1	0	0	0.33	0.33	0.33	0.33
30	39	30	29	30	30.08	0	0	0.33	0.33	0.33	0.33
30	39	30	29	30	30.1	0	0	0.33	0.32	0.33	0.33
30	39	30	29	30	30.09	0	0	0.33	0.32	0.33	0.33
30	39	30	29	30	29.09	0	0	0.33	0.33	0.32	0.33
30	38	30	29	30	30.08	0	0	0.33	0.32	0.32	0.33
30	39	29	29	30	30.06	0	0	0.33	0.33	0.33	0.33
30	38	30	29	30	29.09	0	0	0.33	0.33	0.33	0.33
30	39	30	29	30	29.1	0	0	0.33	0.32	0.32	0.33
30	39	29	29	30	29.06	0	0	0.33	0.32	0.32	0.33
30	39	30	29	30	30.12	0	0	0.33	0.32	0.32	0.33
30	39	30	29	30	29.01	0	0	0.33	0.32	0.32	0.33
30	39	29	29	30	30.12	0	0	0.33	0.32	0.32	0.33
30	38	30	29	30	29.06	0	0	0.33	0.33	0.33	0.33
30	39	30	29	30	30.12	0	0	0.33	0.32	0.32	0.33
30	38	29	29	30	30.12	0	0	0.33	0.32	0.32	0.33
30	38	30	29	30	30.01	0	0	0.33	0.33	0.32	0.33
30	38	29	29	30	30.11	0	0	0.33	0.32	0.32	0.33
30	39	29	29	30	30.07	0	0	0.33	0.32	0.32	0.33
30	39	30	29	30	30.01	0	0	0.33	0.32	0.32	0.33
30	38	30	29	30	30.08	0	0	0.33	0.32	0.32	0.33
30	39	30	29	30	30.03	0	0	0.33	0.32	0.32	0.33
30	38	30	29	30	29.07	0	0	0.33	0.32	0.32	0.33
30	39	30	29	30	30.06	0	0	0.33	0.32	0.32	0.33
30	38	29	29	30	30.06	0	0	0.33	0.32	0.32	0.33
30	39	29	29	30	30.06	0	0	0.33	0.32	0.32	0.33
30	38	29	29	30	30.1	0	0	0.33	0.33	0.32	0.33
30	39	29	29	30	30.07	0	0	0.33	0.32	0.32	0.33
30	39	29	29	30	30.09	0	0	0.33	0.32	0.32	0.33
30	39	30	29	30	29.03	0	0	0.33	0.32	0.32	0.33
30	39	30	29	30	30.02	0	0	0.33	0.32	0.32	0.33
30	39	29	29	30	30.03	0	0	0.33	0.32	0.32	0.33
30	39	29	29	30	30.07	0	0	0.33	0.32	0.32	0.33
30	39	29	29	30	29.01	0	0	0.33	0.32	0.32	0.33
30	39	29	29	30	30.01	0	0	0.33	0.32	0.32	0.33
30	39	29	29	30	30.12	0	0	0.33	0.32	0.32	0.33
30	39	30	29	30	29.12	0	0	0.33	0.32	0.32	0.33
30	39	29	29	30	30.12	0	0	0.33	0.32	0.32	0.33
30	39	29	29	30	30.07	0	0	0.33	0.32	0.32	0.33
30	39	29	29	30	29.04	0	0	0.33	0.32	0.32	0.33
30	39	29	29	30	30.11	0	0	0.33	0.32	0.32	0.33
30	38	29	29	30	30.09	0	0	0.33	0.32	0.32	0.33
30	39	29	29	30	30.1	0	0	0.33	0.32	0.32	0.33
30	39	30	29	30	30.08	0	0	0.33	0.32	0.32	0.33
30	39	29	29	30	30.11	0	0	0.33	0.32	0.32	0.33
30	39	29	29	30	29.11	0	0	0.33	0.32	0.32	0.33
30	39	29	29	30	29.07	0	0	0.33	0.32	0.32	0.33
30	38	29	29	30	29.04	0	0	0.33	0.32	0.32	0.33
30	38	29	29	30	30.09	0	0	0.33	0.32	0.32	0.33
30	38	29	29	30	30.09	0	0	0.33	0.32	0.32	0.33
30	39	29	29	30	30	0	0	0.33	0.32	0.32	0.33
30	39	29	29	30	30.06	0	0	0.33	0.32	0.32	0.33
30	38	29	29	30	29.03	0	0	0.33	0.32	0.32	0.33
30	39	30	29	30	30.05	0	0	0.33	0.32	0.32	0.33
30	38	29	29	30	29.07	0	0	0.33	0.32	0.32	0.33
30	39	30	29	30	30	0	0	0.33	0.32	0.32	0.33
30	39	29	29	30	30.04	0	0	0.33	0.32	0.32	0.33
30	38	29	29	30	29.03	0	0	0.33	0.32	0.32	0.33
30	39	30	29	30	30.02	0	0	0.33	0.32	0.32	0.33
30	39	29	29	30	30.01	0	0	0.33	0.32	0.32	0.33
30	39	29	29	30	29.05	0	0	0.33	0.32	0.32	0.33
30	39	29	29	30	29.02	0	0	0.33	0.32	0.32	0.33
30	38	30	29	30	30.12	0	0	0.33	0.32	0.32	0.33
30	39	29	29	30	29.05	0	0	0.33	0.32	0.32	0.33
30	39	29	29	30	29.05	0	0	0.33	0.32	0.32	0.33
30	38	29	29	30	30.12	0	0	0.33	0.32	0.32	0.33
30	39	29	29	30	30.06	0	0	0.33	0.32	0.32	0.33
30	38	29	29	30	30.11	0	0	0.33	0.32	0.32	0.33
30	39	29	29	30	30.12	0	0	0.33	0.32	0.32	0.33
30	39	30	29	30	30.09	0	0	0.33	0.32	0.32	0.33
30	39	30	29	30	30.1	0	0	0.33	0.32	0.32	0.33
30	39	30	29	30	29.06	0	0	0.33	0.32	0.32	0.33
30	38	29	29	30	29.04	0	0	0.33	0.32	0.32	0.33
30	38	30	29	30	29.09	0	0	0.33	0.32	0.32	0.33
30	38	29	29	30	30.02	0	0	0.33	0.32	0.32	0.33
30	38	30	29	30	29.1	0	0	0.33	0.32	0.32	0.33
30	38	29	29	30	29.03	0	0	0.33	0.32	0.32	0.33
30	39	29	29	30	29.06	0	0	0.33	0.32	0.32	0.33
30	38	29	29	30	30.03	0	0	0.33	0.32	0.32	0.33
30	39	29	29	30	29.03	0	0	0.33	0.32	0.32	0.33
30	38	30	29	30	30.1	0	0	0.33	0.32	0.32	0.33
30	39	29	29	30	30.06	0	0	0.33	0.32	0.32	0.33
30	38	29	29	30	29.1	0	0	0.33	0.32	0.32	0.33
30	38	29	29	30	30.1	0	0	0.33	0.32	0.32	0.33
30	39	30	29	30	30.1	0	0	0.33	0.32	0.32	0.33
30	38	29	29	30	30.1	0	0	0.33	0.32	0.32	0.33
30	38	29	29	30	30.1	0	0	0.33	0.32	0.32	0.33
30	38	29	29	30	29.02	0	0	0.33	0.32	0.32	0.33
30	38	30	29	30	30.1	0	0	0.33	0.32	0.32	0.33
30	38	29	29	30	29.1	0	0	0.33	0.32	0.32	0.33
30	39	30	29	30	30.1	0	0	0.33	0.32	0.32	0.33
30	38	29	29	30	29.02	0	0	0.33	0.32	0.32	0.33
30	38	29	29	30	29.1	0	0	0.33	0.32	0.32	0.33
30	39	29	29	30	29.1	0	0	0.33	0.32	0.32	0.33
30	39	29	29	30	30.02	0	0	0.33	0.32	0.32	0.33
30	39	29	29	30	30.02	0	0	0.33	0.32	0.32	0.33
30	38	29	29	30	30.1	0	0	0.33	0.32	0.32	0.33
30	38	30	29	30	29.03	0	0	0.33	0.32	0.32	0.33
30	38	29	29	30	30.03	0	0	0.33	0.32	0.32	0.33
30	39	29	29	30	29.06	0	0	0.33	0.32	0.32	0.33
30	38	29	29	30	29.03	0	0	0.33	0.32	0.32	0.33
30	39	29	29	30	30.03	0	0	0.33	0.32	0.32	0.33
30	39	29	29	30	30.03	0	0	0.33	0.32	0.32	0.33
30	38	29	29	30	30.06	0	0	0.33	0.32	0.32	0.33
30	38	29	29	30	30.03	0	0	0.33	0.32	0.32	0.33
30	38	29	29	30	29.1	0	0	0.33	0.32	0.32	0.33
30	38	29	29	30	30.1	0	0	0.33	0.32	0.32	0.33
30	38	29	29	30	30.02	0	0	0.33	0.32	0.32	0.33
30	38	29	29	30	30.09	0	0	0.33	0.32	0.32	0.33
30	38	29	29	30	29.1	0	0	0.33	0.32	0.32	0.33
30	38	29	29	30	30.1	0	0	0.33	0.32	0.32	0.33
30	38	30	29	30	30.1	0	0	0.33	0.32	0.32	0.33
30	38	29	29	30	29.1	0	0	0.33	0.32	0.32	0.33
30	39	29	29	30	30.1	0	0	0.33	0.32	0.32	0.33
30	39	29	29	30	29.1	0	0	0.33	0.32	0.32	0.33
30	38	29	29	30	30.02	0	0	0.33	0.32	0.32	0.33
30	38	29	29	30	29.1	0	0	0.33	0.32	0.32	0.33
30	38	29	29	30	29.12	0	0	0.33	0.32	0.32	0.33
30	38	29	29	30	29.1	0	0	0.33	0.32	0.32	0.33
30	39	29	29	30	30.07	0	0	0.33	0.32	0.32	0.33
30	38	30	29	30	29.02	0	0	0.33	0.32	0.32	0.33
30	38	29	29	30	30.02	0	0	0.33	0.32	0.32	0.33
30	38	29	29	30	29.05	0	0	0.33	0.32	0.32	0.33
30	39	29	29	30	30.07	0	0	0.33	0.32	0.32	0.33
30	39	29	29	30	29.1	0	0	0.33	0.32	0.32	0.33
30	39	29	29	30	29.01	0	0	0.33	0.32	0.32	0.33
30	38	29	29	30	29.06	0	0	0.33	0.32	0.33	0.32
30	38	29	29	30	29.09	0	0	0.33	0.32	0.32	0.33
30	39	29	29	30	29.05	0	0	0.33	0.32	0.32	0.33
30	38	29	29	30	29.05	0	0	0.33	0.32	0.32	0.33
30	39	30	29	30	29.1	0	0	0.33	0.32	0.32	0.33
30	39	29	29	30	30.08	0	0	0.33	0.32	0.33	0.32
30	38	29	29	30	29.12	0	0	0.33	0.32	0.32	0.33
30	39	29	29	30	30	0	0	0.33	0.32	0.32	0.33
30	39	29	29	30	29.02	0	0	0.33	0.33	0.32	0.33
30	38	29	29	30	30.02	0	0	0.33	0.32	0.32	0.32
30	38	30	29	30	30.01	0	0	0.33	0.32	0.32	0.33
30	38	29	29	30	30.1	0	0	0.33	0.32	0.33	0.32
30	39	30	29	30	30	0	0	0.33	0.32	0.32	0.33
30	38	29	29	30	29.11	0	0	0.33	0.32	0.32	0.33
30	39	29	29	30	30.03	0	0	0.33	0.32	0.32	0.33
30	38	29	29	30	29.01	0	0	0.33	0.32	0.32	0.33
30	38	29	29	30	30.02	0	0	0.33	0.32	0.33	0.32
30	38	29	29	30	30.05	0	0	0.33	0.32	0.33	0.32
30	39	29	29	30	29.11	0	0	0.33	0.32	0.32	0.32
30	39	29	29	30	30.12	0	0	0.33	0.32	0.32	0.33
30	39	29	29	30	30.05	0	0	0.33	0.32	0.33	0.32
30	38	29	29	30	30.08	0	0	0.33	0.32	0.33	0.32
30	38	29	29	30	29.05	0	0	0.33	0.32	0.32	0.32
30	39	29	29	30	30.03	0	0	0.33	0.32	0.32	0.33
30	39	29	29	30	29.1	0	0	0.33	0.32	0.32	0.32
30	38	29	29	30	30.02	0	0	0.33	0.32	0.32	0.32
30	38	29	29	30	29.12	0	0	0.33	0.32	0.32	0.32
30	39	29	29	30	30.02	0	0	0.33	0.32	0.32	0.32
30	38	29	29	30	29.09	0	0	0.33	0.32	0.32	0.32
30	38	29	29	30	30.1	0	0	0.33	0.32	0.32	0.32
30	38	29	29	30	30.09	0	0	0.33	0.32	0.32	0.32
30	38	29	29	30	29.07	0	0	0.33	0.32	0.33	0.32
30	38	29	29	30	29.01	0	0	0.33	0.33	0.32	0.32
30	38	29	29	30	30.11	0	0	0.33	0.32	0.32	0.33
30	38	29	29	30	30	0	0	0.33	0.32	0.33	0.32
30	38	29	29	30	29.12	0	0	0.33	0.32	0.32	0.32
30	38	29	29	30	29.07	0	0	0.33	0.32	0.33	0.32
30	38	30	29	30	29.11	0	0	0.33	0.32	0.32	0.32
30	38	29	29	30	29.09	0	0	0.33	0.32	0.33	0.32
30	38	29	29	30	29.07	0	0	0.33	0.32	0.33	0.32
30	38	29	29	30	29.09	0	0	0.33	0.32	0.32	0.32
30	39	29	29	30	29.03	0	0	0.33	0.32	0.33	0.32
30	38	29	29	30	30.09	0	0	0.33	0.32	0.32	0.32
30	38	29	29	30	30.09	0	0	0.33	0.32	0.32	0.32
30	38	29	29	30	29.08	0	0	0.33	0.32	0.32	0.32
30	38	29	29	30	29.01	0	0	0.33	0.32	0.32	0.32
30	38	29	29	30	29.02	0	0	0.33	0.32	0.32	0.32
30	39	29	29	30	29.02	0	0	0.33	0.32	0.32	0.32
30	38	29	29	30	29.03	0	0	0.33	0.32	0.33	0.32
30	38	29	29	30	30.11	0	0	0.33	0.32	0.32	0.32
30	38	29	29	30	29.07	0	0	0.33	0.32	0.32	0.32
30	38	29	29	30	29.08	0	0	0.33	0.32	0.32	0.32
30	38	29	29	30	30.07	0	0	0.33	0.32	0.33	0.32
30	38	29	29	30	29.03	0	0	0.33	0.32	0.32	0.32
30	39	29	29	30	30.06	0	0	0.33	0.32	0.32	0.32
30	39	29	29	30	30.03	0	0	0.33	0.32	0.32	0.32
30	39	29	29	30	29.03	0	0	0.33	0.32	0.32	0.32
30	38	29	29	30	30	0	0	0.33	0.32	0.32	0.32
30	39	29	29	30	29.1	0	0	0.33	0.32	0.32	0.32
30	38	29	29	30	30.1	0	0	0.33	0.32	0.32	0.32
30	38	29	29	30	29.1	0	0	0.33	0.32	0.32	0.33
30	38	29	29	30	29.1	0	0	0.33	0.32	0.32	0.32
30	38	29	29	30	29.1	0	0	0.33	0.32	0.32	0.32
30	39	29	29	30	30.1	0	0	0.33	0.32	0.32	0.32
30	39	29	29	30	30.1	0	0	0.33	0.32	0.32	0.32
30	39	29	29	30	29.02	0	0	0.33	0.32	0.33	0.32
30	38	29	29	30	29.09	0	0	0.33	0.32	0.32	0.32
30	38	29	29	30	29.1	0	0	0.33	0.32	0.32	0.32
30	38	29	29	30	29.1	0	0	0.33	0.32	0.32	0.32
30	38	29	29	30	30.09	0	0	0.33	0.32	0.32	0.32
30	38	29	29	30	29.1	0	0	0.33	0.32	0.32	0.32
30	39	29	29	30	29.1	0	0	0.33	0.32	0.32	0.32
30	38	29	29	30	29.1	0	0	0.33	0.32	0.32	0.32
30	38	29	29	30	30.1	0	0	0.33	0.32	0.32	0.32
30	38	29	29	30	29.1	0	0	0.33	0.32	0.32	0.32
30	38	29	29	30	30.02	0	0	0.33	0.32	0.32	0.32
30	39	29	29	30	29.1	0	0	0.33	0.32	0.32	0.32
30	38	29	29	30	29.1	0	0	0.33	0.32	0.32	0.32
30	38	29	29	30	30.09	0	0	0.33	0.32	0.32	0.32
30	38	29	29	30	30.1	0	0	0.33	0.32	0.32	0.32
30	38	29	29	30	30.1	0	0	0.33	0.32	0.32	0.32
30	38	29	29	30	29.1	0	0	0.33	0.32	0.32	0.32
30	39	29	29	30	30.1	0	0	0.33	0.32	0.33	0.32
30	38	29	29	30	30.1	0	0	0.33	0.32	0.32	0.32
30	38	29	29	30	30.1	0	0	0.33	0.32	0.33	0.32
30	38	29	29	30	29.1	0	0	0.33	0.32	0.32	0.32
30	38	29	29	30	29.1	0	0	0.33	0.32	0.32	0.32
30	38	29	29	30	30.1	0	0	0.33	0.32	0.32	0.32
30	38	29	29	30	30.02	0	0	0.33	0.32	0.32	0.32
30	38	29	29	30	29.1	0	0	0.33	0.32	0.32	0.32
30	38	29	29	30	29.1	0	0	0.33	0.32	0.33	0.32
30	38	29	29	30	29.02	0	0	0.33	0.32	0.33	0.32
30	38	30	29	30	29.1	0	0	0.33	0.32	0.33	0.32
30	39	29	29	30	29.1	0	0	0.33	0.32	0.32	0.32
30	38	30	29	30	29.1	0	0	0.33	0.32	0.33	0.32
30	38	29	29	30	30.07	0	0	0.33	0.32	0.32	0.32
30	38	29	29	30	30.01	0	0	0.33	0.32	0.32	0.32
30	39	29	29	30	29.07	0	0	0.33	0.32	0.32	0.32
30	38	29	29	30	30.05	0	0	0.33	0.32	0.32	0.32
30	38	29	29	30	30.11	0	0	0.33	0.32	0.32	0.32
30	38	29	29	30	29.12	0	0	0.33	0.32	0.32	0.32
30	38	29	29	30	30	0	0	0.33	0.32	0.32	0.32
30	38	30	29	30	29.08	0	0	0.33	0.32	0.32	0.32
30	39	29	29	30	30.01	0	0	0.33	0.32	0.32	0.32
30	39	29	29	30	30.02	0	0	0.33	0.32	0.32	0.32
30	39	29	29	30	30.03	0	0	0.33	0.32	0.32	0.32
30	38	29	29	30	29.03	0	0	0.33	0.32	0.32	0.32
30	38	29	29	30	29.04	0	0	0.33	0.32	0.32	0.32
30	38	29	29	30	30.07	0	0	0.33	0.32	0.32	0.32
30	38	29	29	30	29.03	0	0	0.33	0.32	0.32	0.32
30	38	29	29	30	30.11	0	0	0.33	0.32	0.32	0.32
30	38	30	29	30	29.09	0	0	0.33	0.32	0.32	0.32
30	38	29	29	30	29.08	0	0	0.33	0.32	0.32	0.32
30	38	29	29	30	30.07	0	0	0.33	0.32	0.32	0.32
30	38	30	29	30	30.08	0	0	0.33	0.32	0.32	0.32
30	38	29	29	30	30.01	0	0	0.33	0.32	0.32	0.32
30	39	29	29	30	30.01	0	0	0.33	0.32	0.32	0.32
30	38	29	29	30	29.11	0	0	0.33	0.32	0.32	0.32
30	38	29	29	30	29.11	0	0	0.33	0.32	0.32	0.32
30	39	29	29	30	30.09	0	0	0.33	0.32	0.32	0.32
30	38	29	29	30	30.07	0	0	0.33	0.32	0.32	0.32
30	39	29	29	30	30.08	0	0	0.33	0.32	0.32	0.32
30	38	29	29	30	29.08	0	0	0.33	0.32	0.32	0.32
30	38	29	29	30	29.07	0	0	0.33	0.32	0.32	0.32
30	38	29	29	30	30.11	0	0	0.33	0.32	0.32	0.32
30	38	29	29	30	29.11	0	0	0.33	0.32	0.32	0.32
30	38	29	29	30	30.04	0	0	0.33	0.32	0.32	0.32
30	38	29	29	30	29.09	0	0	0.33	0.32	0.32	0.32
30	38	29	29	30	29.12	0	0	0.33	0.32	0.32	0.32
30	39	29	29	30	29.08	0	0	0.33	0.32	0.32	0.32
30	39	29	29	30	30.11	0	0	0.33	0.32	0.32	0.32
30	38	29	29	30	29.07	0	0	0.33	0.32	0.32	0.32
30	39	29	29	30	29	0	0	0.33	0.32	0.32	0.32
30	38	29	29	30	30.01	0	0	0.33	0.32	0.32	0.32
30	38	29	29	30	30.05	0	0	0.33	0.32	0.32	0.32
30	38	29	29	30	29.12	0	0	0.33	0.32	0.32	0.32
30	38	29	29	30	30.05	0	0	0.33	0.32	0.32	0.32
30	38	29	29	30	29.12	0	0	0.33	0.32	0.32	0.32
30	38	29	29	30	29.02	0	0	0.33	0.32	0.32	0.32
30	38	29	29	30	29.07	0	0	0.33	0.32	0.32	0.32
30	38	29	29	30	29.09	0	0	0.33	0.32	0.32	0.32
30	38	29	29	30	29.09	0	0	0.33	0.32	0.32	0.32
30	38	29	29	30	29.08	0	0	0.33	0.32	0.32	0.32
30	38	30	29	30	29.12	0	0	0.33	0.32	0.32	0.32
30	39	29	29	30	30.02	0	0	0.33	0.32	0.32	0.32
30	38	29	29	30	30.11	0	0	0.33	0.32	0.32	0.32
30	38	29	29	30	30.09	0	0	0.33	0.32	0.32	0.32
30	38	29	29	30	29.05	0	0	0.33	0.32	0.32	0.32
30	38	29	29	30	29	0	0	0.33	0.32	0.32	0.32
30	38	29	29	30	29.09	0	0	0.33	0.32	0.32	0.32
30	38	29	29	30	29.03	0	0	0.33	0.32	0.32	0.32
30	39	29	29	30	29.01	0	0	0.33	0.32	0.32	0.32
30	39	29	29	30	29.09	0	0	0.33	0.32	0.32	0.32
30	38	29	29	30	29.01	0	0	0.33	0.32	0.32	0.32
30	38	29	29	30	29.09	0	0	0.33	0.32	0.32	0.32
30	38	29	29	30	29.1	0	0	0.33	0.32	0.32	0.32
30	38	29	29	30	29.12	0	0	0.33	0.32	0.32	0.32
30	38	29	29	30	29.06	0	0	0.33	0.32	0.32	0.32
30	38	29	29	30	29.11	0	0	0.33	0.32	0.32	0.32
30	38	29	29	30	29.06	0	0	0.33	0.32	0.32	0.32
30	38	29	29	30	29.08	0	0	0.33	0.32	0.32	0.32
30	38	29	29	30	29.02	0	0	0.33	0.32	0.32	0.32
30	38	29	29	30	29.12	0	0	0.33	0.32	0.32	0.32
30	38	29	29	30	29.09	0	0	0.33	0.32	0.32	0.32
30	38	29	29	30	30.09	0	0	0.33	0.32	0.32	0.32
30	38	29	29	30	29.09	0	0	0.33	0.32	0.32	0.32
30	38	29	29	30	29.1	0	0	0.33	0.32	0.32	0.32
30	38	29	29	30	29.1	0	0	0.33	0.32	0.32	0.32
30	38	29	29	30	29.02	0	0	0.33	0.32	0.33	0.32
30	38	29	29	30	29.1	0	0	0.33	0.32	0.32	0.32
30	38	30	29	30	29.1	0	0	0.33	0.32	0.32	0.32
30	38	29	29	30	29.02	0	0	0.33	0.32	0.32	0.32
30	38	29	29	30	29.1	0	0	0.33	0.32	0.32	0.32
30	38	29	29	30	29.02	0	0	0.33	0.32	0.32	0.32
30	38	29	29	30	30.1	0	0	0.33	0.32	0.32	0.32
30	38	30	29	30	29.1	0	0	0.33	0.32	0.32	0.32
30	39	29	29	30	29	0	0	0.33	0.32	0.32	0.32
30	38	29	29	30	29.1	0	0	0.33	0.32	0.32	0.32
30	38	30	29	30	30	0	0	0.33	0.32	0.32	0.32
30	38	29	29	30	29.02	0	0	0.33	0.32	0.32	0.32
30	38	29	29	30	29.02	0	0	0.33	0.32	0.33	0.32
30	38	29	29	30	29.02	0	0	0.33	0.32	0.32	0.32
30	38	29	29	30	29.1	0	0	0.33	0.32	0.32	0.32
30	39	29	29	30	29.02	0	0	0.33	0.32	0.32	0.32
30	38	30	29	30	29.1	0	0	0.33	0.32	0.32	0.32
30	38	29	29	30	30.02	0	0	0.33	0.32	0.32	0.32
30	38	29	29	30	29.1	0	0	0.33	0.32	0.32	0.32
30	38	30	29	30	29.1	0	0	0.33	0.32	0.32	0.32
30	38	29	29	30	29.02	0	0	0.33	0.32	0.32	0.32
30	38	29	29	30	30.02	0	0	0.33	0.32	0.32	0.32
30	38	29	29	30	29.09	0	0	0.33	0.32	0.32	0.32
30	38	29	29	30	29.1	0	0	0.33	0.32	0.32	0.32
30	38	29	29	30	30.1	0	0	0.33	0.32	0.32	0.32
30	39	29	29	30	29.1	0	0	0.33	0.32	0.32	0.32
30	38	29	29	30	30.1	0	0	0.33	0.32	0.32	0.32
30	38	29	29	30	29.1	0	0	0.33	0.32	0.32	0.32
30	38	29	29	30	29.1	0	0	0.33	0.32	0.32	0.32
30	38	29	29	30	29.1	0	0	0.33	0.32	0.32	0.32
30	38	29	29	30	29.1	0	0	0.33	0.32	0.32	0.32
30	38	29	29	30	30.1	0	0	0.33	0.32	0.32	0.32
30	38	29	29	30	29.1	0	0	0.33	0.32	0.32	0.32
30	38	30	29	30	29.07	0	0	0.33	0.32	0.32	0.32
30	38	29	29	30	29	0	0	0.33	0.32	0.32	0.32
30	38	29	29	30	30.11	0	0	0.33	0.32	0.32	0.32
30	38	29	29	30	29.1	0	0	0.33	0.32	0.32	0.32
30	38	29	29	30	29.03	0	0	0.33	0.32	0.32	0.32
30	38	29	29	30	30.1	0	0	0.33	0.32	0.32	0.32
30	38	29	29	30	29.11	0	0	0.33	0.32	0.32	0.32
30	39	29	29	30	29.09	0	0	0.33	0.32	0.32	0.32
30	38	29	29	30	29.12	0	0	0.33	0.32	0.32	0.32
30	38	29	29	30	30.04	0	0	0.33	0.32	0.32	0.32
30	38	30	29	30	29.07	0	0	0.33	0.32	0.32	0.32
30	38	29	29	30	30.01	0	0	0.33	0.32	0.32	0.32
30	38	29	29	30	29.02	0	0	0.33	0.32	0.32	0.32
30	38	29	29	30	29.1	0	0	0.33	0.32	0.32	0.32
30	39	29	29	30	29.07	0	0	0.33	0.32	0.32	0.32
30	38	29	29	30	29.08	0	0	0.33	0.32	0.32	0.32
30	38	29	29	30	29.01	0	0	0.33	0.32	0.32	0.32
30	38	29	29	30	30.05	0	0	0.33	0.32	0.32	0.32
30	38	29	29	30	29.11	0	0	0.33	0.32	0.32	0.32
30	38	29	29	30	30.02	0	0	0.33	0.32	0.32	0.32
30	38	29	29	30	29.09	0	0	0.33	0.32	0.32	0.32
30	38	29	29	30	29.03	0	0	0.33	0.32	0.32	0.32
30	38	29	29	30	29.1	0	0	0.33	0.32	0.32	0.32
30	38	29	29	30	29.08	0	0	0.33	0.32	0.32	0.32
30	38	30	29	30	29	0	0	0.33	0.32	0.32	0.32
30	38	29	29	30	29.01	0	0	0.33	0.32	0.32	0.32
30	38	29	29	30	29.07	0	0	0.33	0.32	0.32	0.32
30	38	29	29	30	29.02	0	0	0.33	0.32	0.32	0.32
30	38	29	29	30	29.01	0	0	0.33	0.32	0.32	0.32
30	38	29	29	30	29.01	0	0	0.33	0.32	0.32	0.32
30	38	29	29	30	29.03	0	0	0.33	0.32	0.32	0.32
30	38	29	29	30	29.04	0	0	0.33	0.32	0.32	0.32
30	38	29	29	30	29.09	0	0	0.33	0.32	0.32	0.32
30	38	29	29	30	29.02	0	0	0.33	0.32	0.32	0.32
30	38	29	29	30	29.12	0	0	0.33	0.32	0.32	0.32
30	39	29	29	30	29.12	0	0	0.33	0.32	0.32	0.32
30	38	29	29	30	29.07	0	0	0.33	0.32	0.32	0.32
30	38	29	29	30	29.04	0	0	0.33	0.32	0.32	0.32
30	38	29	29	30	29.03	0	0	0.33	0.32	0.32	0.32
30	38	29	29	30	30.08	0	0	0.33	0.32	0.32	0.32
30	38	29	29	30	29.06	0	0	0.33	0.32	0.32	0.32
30	38	29	29	30	29.08	0	0	0.33	0.32	0.32	0.32
30	38	29	29	30	29.07	0	0	0.33	0.32	0.32	0.32
30	38	29	29	30	29.12	0	0	0.33	0.32	0.32	0.32
30	38	29	29	30	29.07	0	0	0.33	0.32	0.32	0.32
30	38	29	29	30	29	0	0	0.33	0.32	0.32	0.32
30	38	29	29	30	29.07	0	0	0.33	0.32	0.32	0.32
30	38	29	29	30	29.1	0	0	0.33	0.32	0.32	0.32
30	38	29	29	30	30	0	0	0.33	0.32	0.32	0.32
30	38	29	29	30	29.07	0	0	0.33	0.32	0.32	0.32
30	38	29	29	30	30.11	0	0	0.33	0.32	0.32	0.32
30	38	29	29	30	29.01	0	0	0.33	0.32	0.32	0.32
30	38	29	29	30	29.08	0	0	0.33	0.32	0.32	0.32
30	38	29	29	30	29.02	0	0	0.33	0.32	0.32	0.32
30	38	29	29	30	29.07	0	0	0.33	0.32	0.32	0.32
30	38	29	29	30	29.03	0	0	0.33	0.32	0.32	0.32
30	38	29	29	30	29.02	0	0	0.33	0.32	0.32	0.32
30	39	29	29	30	29.05	0	0	0.33	0.32	0.32	0.32
30	38	29	29	30	29.12	0	0	0.33	0.32	0.32	0.32
30	38	29	29	30	29.09	0	0	0.33	0.32	0.32	0.32
30	38	29	29	30	29.07	0	0	0.33	0.32	0.32	0.32
30	39	29	29	30	29.11	0	0	0.33	0.32	0.32	0.32
30	38	29	29	30	29.03	0	0	0.33	0.32	0.32	0.32
30	38	29	29	30	29.12	0	0	0.33	0.32	0.32	0.32
30	38	29	29	30	30.08	0	0	0.33	0.32	0.32	0.32
30	38	30	29	30	29.12	0	0	0.33	0.32	0.32	0.32
30	38	29	29	30	29.08	0	0	0.33	0.32	0.32	0.32
30	38	29	29	30	29.09	0	0	0.33	0.32	0.32	0.32
30	38	29	29	30	29.1	0	0	0.33	0.32	0.32	0.32
30	38	30	29	30	29.1	0	0	0.33	0.32	0.32	0.32
30	38	29	29	30	29.1	0	0	0.33	0.32	0.32	0.32
30	38	29	29	30	29.1	0	0	0.33	0.32	0.32	0.32
30	38	29	29	30	29.1	0	0	0.33	0.32	0.32	0.32
30	38	29	29	30	29.1	0	0	0.33	0.32	0.32	0.32
30	39	29	29	30	29.1	0	0	0.33	0.32	0.32	0.32
30	38	29	29	30	29.1	0	0	0.33	0.32	0.33	0.32
30	38	29	29	30	30.09	0	0	0.33	0.32	0.32	0.32
30	38	29	29	30	29.02	0	0	0.33	0.32	0.32	0.32
30	39	29	29	30	29.1	0	0	0.33	0.32	0.32	0.32
30	38	29	29	30	29.1	0	0	0.33	0.32	0.32	0.32
30	38	29	29	30	29.1	0	0	0.33	0.32	0.32	0.32
30	38	29	29	30	29.1	0	0	0.33	0.32	0.32	0.32
30	38	29	29	30	29.1	0	0	0.33	0.32	0.32	0.32
30	38	29	29	30	29.1	0	0	0.33	0.32	0.32	0.32
30	39	29	29	30	29.06	0	0	0.33	0.32	0.32	0.32
30	38	29	29	30	29.06	0	0	0.33	0.32	0.32	0.32
30	38	29	29	30	29.06	0	0	0.33	0.32	0.32	0.32
30	38	30	29	30	29.1	0	0	0.33	0.32	0.32	0.32
30	38	30	29	30	29.06	0	0	0.33	0.32	0.32	0.32
30	38	29	29	30	29.06	0	0	0.33	0.32	0.32	0.32
30	38	29	29	30	29.03	0	0	0.33	0.32	0.32	0.32
30	38	29	29	30	29.06	0	0	0.33	0.32	0.32	0.32
30	38	29	29	30	29.1	0	0	0.33	0.32	0.32	0.32
30	38	29	29	30	29.09	0	0	0.33	0.32	0.32	0.32
30	38	29	29	30	29.06	0	0	0.33	0.32	0.32	0.32
30	38	29	29	30	29	0	0	0.33	0.32	0.32	0.32
30	38	29	29	30	29.06	0	0	0.33	0.32	0.32	0.32
30	38	29	29	30	29.1	0	0	0.33	0.32	0.32	0.32
30	38	29	29	30	29.1	0	0	0.33	0.32	0.32	0.32
30	38	29	29	30	29.1	0	0	0.33	0.32	0.32	0.32
30	38	29	29	30	29.02	0	0	0.33	0.32	0.32	0.32
30	38	29	29	30	29.06	0	0	0.33	0.32	0.32	0.32
30	38	29	29	30	29.07	0	0	0.33	0.32	0.32	0.32
30	38	29	29	30	29.11	0	0	0.33	0.32	0.32	0.32
30	38	29	29	30	29.02	0	0	0.33	0.32	0.32	0.32
30	38	29	29	30	29.07	0	0	0.33	0.32	0.32	0.32
30	39	29	29	30	29.11	0	0	0.33	0.32	0.32	0.32
30	39	29	29	30	29.06	0	0	0.33	0.32	0.32	0.32
30	39	29	29	30	29.09	0	0	0.33	0.32	0.32	0.32
30	38	29	29	30	29.06	0	0	0.33	0.32	0.32	0.32
30	38	29	29	30	29	0	0	0.33	0.32	0.32	0.32
30	38	29	29	30	29.03	0	0	0.33	0.32	0.32	0.32
30	38	29	29	30	30.08	0	0	0.33	0.32	0.32	0.32
30	38	29	29	30	29.09	0	0	0.33	0.32	0.32	0.32
30	38	29	29	30	30.06	0	0	0.33	0.32	0.32	0.32
30	38	29	29	30	29.02	0	0	0.33	0.32	0.32	0.32
30	38	29	29	30	29.11	0	0	0.33	0.32	0.32	0.32
30	38	29	29	30	29.02	0	0	0.33	0.32	0.32	0.32
30	38	29	29	30	29.02	0	0	0.33	0.32	0.32	0.32
30	38	29	29	30	29.06	0	0	0.33	0.32	0.32	0.32
30	38	29	29	30	29.09	0	0	0.33	0.32	0.32	0.32
30	38	29	29	30	29	0	0	0.33	0.32	0.32	0.32
30	38	29	29	30	29.12	0	0	0.33	0.32	0.32	0.32
30	38	29	29	30	29.08	0	0	0.33	0.32	0.32	0.32
30	38	29	29	30	29.05	0	0	0.33	0.32	0.32	0.32
30	38	29	29	30	29.02	0	0	0.33	0.32	0.32	0.32
30	38	29	29	30	29.11	0	0	0.33	0.32	0.32	0.32
30	38	29	29	30	29.02	0	0	0.33	0.32	0.32	0.32
30	38	29	29	30	29.05	0	0	0.33	0.32	0.32	0.32
30	38	29	29	30	29.07	0	0	0.33	0.32	0.32	0.32
30	38	29	29	30	29.11	0	0	0.33	0.32	0.32	0.32
30	38	29	29	30	29.11	0	0	0.33	0.32	0.32	0.32
30	39	29	29	30	29.02	0	0	0.33	0.32	0.32	0.32
30	38	29	29	30	29.06	0	0	0.33	0.32	0.32	0.32
30	38	29	29	30	30.01	0	0	0.33	0.32	0.32	0.32
30	38	29	29	30	29.07	0	0	0.33	0.32	0.32	0.32
30	38	29	29	30	29	0	0	0.33	0.32	0.32	0.32
30	38	29	29	30	29.04	0	0	0.33	0.32	0.32	0.32
30	38	29	29	30	29.09	0	0	0.33	0.32	0.32	0.32
30	38	29	29	30	29.03	0	0	0.33	0.32	0.32	0.32
30	38	29	29	30	29.07	0	0	0.33	0.32	0.32	0.32
30	38	29	29	30	29.01	0	0	0.33	0.32	0.32	0.32
30	38	29	29	30	29.11	0	0	0.33	0.32	0.32	0.32
30	38	29	29	30	29.04	0	0	0.33	0.32	0.32	0.32
30	38	29	29	30	29.1	0	0	0.33	0.32	0.32	0.32
30	38	29	29	30	30.07	0	0	0.33	0.32	0.32	0.32
30	38	29	29	30	29.07	0	0	0.33	0.32	0.32	0.32
30	38	29	29	30	30.05	0	0	0.33	0.32	0.32	0.32
30	38	29	29	30	29.11	0	0	0.33	0.32	0.32	0.32
30	38	29	29	30	29.09	0	0	0.33	0.32	0.32	0.32
30	38	29	29	30	29.12	0	0	0.33	0.32	0.32	0.32
30	38	30	29	30	29.04	0	0	0.33	0.32	0.32	0.32
30	38	29	29	30	29.02	0	0	0.33	0.32	0.32	0.32
30	38	29	29	30	29.05	0	0	0.33	0.32	0.32	0.32
30	38	29	29	30	29.03	0	0	0.33	0.32	0.32	0.32
30	38	29	29	30	29.05	0	0	0.33	0.32	0.32	0.32
30	38	29	29	30	29.09	0	0	0.33	0.32	0.32	0.32
30	38	29	29	30	29.12	0	0	0.33	0.32	0.32	0.32
30	38	29	29	30	29.03	0	0	0.33	0.32	0.32	0.32
30	38	29	29	30	29.09	0	0	0.33	0.32	0.32	0.32
30	38	29	29	30	29.12	0	0	0.33	0.32	0.32	0.32
30	38	29	29	30	29.11	0	0	0.33	0.32	0.32	0.32
30	38	29	29	30	29.1	0	0	0.33	0.32	0.32	0.32
30	38	29	29	30	29.02	0	0	0.33	0.32	0.32	0.32
30	38	29	29	30	29.09	0	0	0.33	0.32	0.32	0.32
30	38	29	29	30	30.06	0	0	0.33	0.32	0.32	0.32
30	38	29	29	30	29.04	0	0	0.33	0.32	0.32	0.32
30	38	29	29	30	29	0	0	0.33	0.32	0.32	0.32
30	38	29	29	30	30.08	0	0	0.33	0.32	0.32	0.32
30	38	29	29	30	29.08	0	0	0.33	0.32	0.32	0.32
30	38	29	29	30	29.1	0	0	0.33	0.32	0.32	0.32
30	38	29	29	30	29.01	0	0	0.33	0.32	0.32	0.32
30	38	29	29	30	29	0	0	0.33	0.32	0.32	0.32
30	38	29	29	30	29.06	0	0	0.33	0.32	0.32	0.32
30	38	29	29	30	29.03	0	0	0.33	0.32	0.32	0.32
30	39	29	29	30	29.07	0	0	0.33	0.32	0.32	0.32
30	38	29	29	30	29.12	0	0	0.33	0.32	0.32	0.32
30	38	29	29	30	29.1	0	0	0.33	0.32	0.32	0.32
30	38	29	29	30	29.1	0	0	0.33	0.32	0.33	0.32
30	38	29	29	30	29.1	0	0	0.33	0.32	0.33	0.32
30	38	29	29	30	29.1	0	0	0.33	0.32	0.33	0.32
30	38	29	29	30	29.09	0	0	0.33	0.32	0.33	0.32
30	38	29	29	30	29.09	0	0	0.33	0.32	0.33	0.32
30	38	29	29	30	29.1	0	0	0.33	0.32	0.33	0.32
30	38	29	29	30	29.1	0	0	0.33	0.32	0.33	0.32
30	38	29	29	30	29.09	0	0	0.33	0.32	0.33	0.32
30	38	29	29	30	29.09	0	0	0.33	0.32	0.33	0.32
30	38	29	29	30	29.1	0	0	0.33	0.32	0.33	0.32
30	38	29	29	30	29.1	0	0	0.33	0.32	0.33	0.32
30	38	29	29	30	29.09	0	0	0.33	0.32	0.33	0.32
30	38	29	29	30	29.09	0	0	0.33	0.32	0.32	0.32
30	38	29	29	30	30.1	0	0	0.33	0.32	0.33	0.32
30	38	29	29	30	29.1	0	0	0.33	0.32	0.33	0.32
30	38	29	29	30	29	0	0	0.33	0.32	0.32	0.32
30	38	29	29	30	29.1	0	0	0.33	0.32	0.33	0.32
30	38	29	29	30	29.1	0	0	0.33	0.32	0.32	0.32
30	38	29	29	30	29.1	0	0	0.33	0.32	0.33	0.32
30	38	29	29	30	29.1	0	0	0.33	0.32	0.32	0.32
30	38	29	29	30	29.1	0	0	0.33	0.32	0.33	0.32
30	38	29	29	30	29.1	0	0	0.33	0.32	0.32	0.32
30	38	29	29	30	29.1	0	0	0.33	0.32	0.32	0.32
30	38	29	29	30	29.1	0	0	0.33	0.32	0.33	0.32
30	38	29	29	30	29.1	0	0	0.33	0.32	0.32	0.32
30	38	29	29	30	29.1	0	0	0.33	0.32	0.33	0.32
30	38	29	29	30	29.09	0	0	0.33	0.32	0.32	0.32
30	38	29	29	30	29.1	0	0	0.33	0.32	0.32	0.32
30	38	29	29	30	29.02	0	0	0.33	0.32	0.32	0.32
30	38	29	29	30	29.1	0	0	0.33	0.32	0.33	0.32
30	38	29	29	30	29.02	0	0	0.33	0.32	0.33	0.32
30	38	29	29	30	29.1	0	0	0.33	0.32	0.33	0.32
30	38	29	29	30	29.02	0	0	0.33	0.32	0.33	0.32
30	38	29	29	30	29.1	0	0	0.33	0.32	0.32	0.33
30	38	29	29	30	29.1	0	0	0.33	0.32	0.32	0.32
30	38	29	29	30	29.1	0	0	0.33	0.32	0.32	0.32
30	38	29	29	30	29.1	0	0	0.33	0.32	0.32	0.32
30	38	29	29	30	29.1	0	0	0.33	0.32	0.32	0.32
30	38	29	29	30	29.09	0	0	0.33	0.32	0.33	0.32
30	38	29	29	30	29.1	0	0	0.33	0.32	0.32	0.32
30	38	29	29	30	29.1	0	0	0.33	0.32	0.33	0.32
30	38	29	29	30	29.1	0	0	0.33	0.32	0.33	0.32
30	38	29	29	30	30.09	0	0	0.33	0.32	0.33	0.32
30	38	29	29	30	29.09	0	0	0.33	0.32	0.32	0.32
30	38	29	29	30	29.09	0	0	0.33	0.32	0.33	0.32
30	38	29	29	30	29.1	0	0	0.33	0.32	0.33	0.32
30	38	29	29	30	29.09	0	0	0.33	0.32	0.33	0.32
30	38	29	29	30	29.06	0	0	0.33	0.32	0.33	0.32
30	38	29	29	30	29.1	0	0	0.33	0.32	0.32	0.32
30	38	29	29	30	29.02	0	0	0.33	0.32	0.33	0.32
30	38	29	29	30	30.03	0	0	0.33	0.32	0.32	0.32
30	38	29	29	30	29.01	0	0	0.33	0.32	0.32	0.32
30	38	29	29	30	29.1	0	0	0.33	0.32	0.32	0.32
30	38	29	29	30	29.09	0	0	0.33	0.32	0.33	0.32
30	38	29	29	30	29.1	0	0	0.33	0.32	0.32	0.32
30	38	29	29	30	29.04	0	0	0.33	0.32	0.32	0.32
30	38	29	29	30	29.04	0	0	0.33	0.32	0.32	0.32
30	38	29	29	30	29.01	0	0	0.33	0.32	0.32	0.32
30	38	29	29	30	29.03	0	0	0.33	0.32	0.32	0.32
30	38	29	29	30	29.02	0	0	0.33	0.32	0.32	0.32
30	38	29	29	30	29.04	0	0	0.33	0.32	0.32	0.32
30	38	29	29	30	29.03	0	0	0.33	0.32	0.32	0.32
30	38	29	29	30	29.11	0	0	0.33	0.32	0.33	0.32
30	38	29	29	30	29.02	0	0	0.33	0.32	0.33	0.32
30	38	29	29	30	30.07	0	0	0.33	0.32	0.32	0.32
30	38	29	29	30	29.09	0	0	0.33	0.32	0.32	0.32
30	38	29	29	30	29.07	0	0	0.33	0.32	0.32	0.32
30	38	29	29	30	29.12	0	0	0.33	0.32	0.33	0.32
30	38	29	29	30	29.11	0	0	0.33	0.32	0.32	0.32
30	38	29	29	30	29.12	0	0	0.33	0.32	0.33	0.32
30	38	29	29	30	29.08	0	0	0.33	0.32	0.32	0.32
30	38	29	29	30	29.07	0	0	0.33	0.32	0.32	0.32
30	38	29	29	30	30.06	0	0	0.33	0.32	0.33	0.32
30	38	29	29	30	29.07	0	0	0.33	0.32	0.32	0.32
30	38	29	29	30	29.06	0	0	0.33	0.32	0.32	0.32
30	38	29	29	30	29.09	0	0	0.33	0.32	0.32	0.32
30	38	29	29	30	29.02	0	0	0.33	0.32	0.33	0.32
30	38	29	29	30	29.02	0	0	0.33	0.32	0.32	0.32
30	38	29	29	30	29.1	0	0	0.33	0.32	0.32	0.32
30	38	29	29	30	29.11	0	0	0.33	0.32	0.33	0.32
30	38	29	29	30	29.01	0	0	0.33	0.32	0.33	0.32
30	38	29	29	30	29.12	0	0	0.33	0.32	0.33	0.32
30	38	29	29	30	29.01	0	0	0.33	0.32	0.32	0.32
30	38	29	29	30	29.09	0	0	0.33	0.32	0.32	0.32
30	38	29	29	30	29.12	0	0	0.33	0.32	0.33	0.32
30	38	29	29	30	29.1	0	0	0.33	0.32	0.33	0.32
30	38	29	29	30	29.11	0	0	0.33	0.32	0.32	0.32
30	38	29	29	30	29.05	0	0	0.33	0.32	0.32	0.32
30	38	29	29	30	29	0	0	0.33	0.32	0.32	0.32
30	38	29	29	30	29.11	0	0	0.33	0.32	0.32	0.33
30	38	29	29	30	29.02	0	0	0.33	0.32	0.32	0.32
30	38	29	29	30	29.05	0	0	0.33	0.32	0.32	0.32
30	38	29	29	30	29	0	0	0.33	0.32	0.32	0.32
30	38	29	29	30	29.12	0	0	0.33	0.32	0.32	0.32
30	38	29	29	30	29	0	0	0.33	0.32	0.32	0.32
30	38	29	29	30	29.07	0	0	0.33	0.32	0.33	0.32
30	38	29	29	30	29.07	0	0	0.33	0.32	0.32	0.32
30	38	29	29	30	29.11	0	0	0.33	0.32	0.32	0.32
30	38	29	29	30	29.02	0	0	0.33	0.32	0.32	0.32
30	38	29	29	30	29.11	0	0	0.33	0.32	0.32	0.32
30	38	29	29	30	29.09	0	0	0.33	0.32	0.32	0.32
30	38	29	29	30	29.12	0	0	0.33	0.32	0.32	0.32
30	38	29	29	30	29.11	0	0	0.33	0.32	0.32	0.32
30	38	29	29	30	30.02	0	0	0.33	0.32	0.32	0.32
30	38	29	29	30	29.12	0	0	0.33	0.32	0.33	0.32
30	38	29	29	30	29.04	0	0	0.33	0.32	0.32	0.32
30	38	29	29	30	29.11	0	0	0.33	0.32	0.32	0.32
30	39	29	29	30	29.11	0	0	0.33	0.32	0.33	0.32
30	38	29	29	30	29.05	0	0	0.33	0.32	0.32	0.32
30	38	29	29	30	29.04	0	0	0.33	0.32	0.32	0.32
30	38	29	29	30	29.01	0	0	0.33	0.32	0.33	0.32
30	39	29	29	30	29.06	0	0	0.33	0.32	0.32	0.33
30	38	29	29	30	29.04	0	0	0.33	0.32	0.32	0.32
30	38	29	29	30	29.02	0	0	0.33	0.32	0.33	0.32
30	38	29	29	30	29.02	0	0	0.33	0.32	0.32	0.32
30	38	29	29	30	29.05	0	0	0.33	0.32	0.33	0.32
30	38	29	29	30	29.11	0	0	0.33	0.32	0.32	0.32
30	38	29	29	30	29.07	0	0	0.33	0.32	0.33	0.32
30	38	29	29	30	29.09	0	0	0.33	0.32	0.33	0.32
30	38	29	29	30	29.06	0	0	0.33	0.32	0.32	0.33
30	38	29	29	30	29.09	0	0	0.33	0.32	0.32	0.33
30	38	29	29	30	29.09	0	0	0.33	0.32	0.32	0.33
30	38	29	29	30	29.1	0	0	0.33	0.32	0.32	0.33
30	38	29	29	30	29.09	0	0	0.33	0.32	0.32	0.33
30	38	29	29	30	29.1	0	0	0.33	0.32	0.32	0.33
30	38	29	29	30	29.1	0	0	0.33	0.32	0.32	0.33
30	38	29	29	30	29.1	0	0	0.33	0.32	0.32	0.33
30	38	29	29	30	29.1	0	0	0.33	0.32	0.32	0.33
30	38	29	29	30	29.1	0	0	0.33	0.32	0.32	0.33
30	38	29	29	30	29.1	0	0	0.33	0.32	0.32	0.33
30	38	30	29	30	29.02	0	0	0.33	0.32	0.32	0.33
30	38	29	29	30	29.02	0	0	0.33	0.32	0.32	0.33
30	38	29	29	30	29.1	0	0	0.33	0.32	0.32	0.33
30	38	29	29	30	29.02	0	0	0.33	0.32	0.32	0.33
30	38	29	29	30	29.1	0	0	0.33	0.32	0.32	0.33
30	38	29	29	30	29.1	0	0	0.33	0.32	0.32	0.33
30	38	29	29	30	29.1	0	0	0.33	0.32	0.32	0.33
30	38	29	29	30	29.02	0	0	0.33	0.32	0.32	0.33
30	38	29	29	30	29.1	0	0	0.33	0.32	0.32	0.33
30	38	29	29	30	29.02	0	0	0.33	0.32	0.32	0.33
30	38	29	29	30	29.1	0	0	0.33	0.32	0.32	0.33
30	38	29	29	30	29.1	0	0	0.33	0.32	0.32	0.33
30	38	29	29	30	29.1	0	0	0.33	0.32	0.32	0.33
30	38	29	29	30	29.1	0	0	0.33	0.32	0.32	0.33
30	38	29	29	30	29.1	0	0	0.33	0.32	0.32	0.33
30	38	29	29	30	29.09	0	0	0.33	0.32	0.32	0.33
30	38	29	29	30	29	0	0	0.33	0.32	0.32	0.33
30	38	29	29	30	29.1	0	0	0.33	0.32	0.32	0.33
30	38	29	29	30	29.09	0	0	0.33	0.32	0.32	0.33
30	38	29	29	30	29.1	0	0	0.33	0.32	0.32	0.33
30	38	29	29	30	29.09	0	0	0.33	0.32	0.32	0.33
30	38	29	29	30	29.1	0	0	0.33	0.32	0.32	0.33
30	38	29	29	30	29.09	0	0	0.33	0.32	0.32	0.33
30	38	29	29	30	29.09	0	0	0.33	0.32	0.32	0.33
30	38	29	29	30	29.09	0	0	0.33	0.32	0.32	0.33
30	38	29	29	30	29.09	0	0	0.33	0.32	0.32	0.33
30	38	29	29	30	29.09	0	0	0.33	0.32	0.32	0.33
30	38	29	29	30	29.09	0	0	0.33	0.32	0.32	0.33
30	38	29	29	30	29.1	0	0	0.33	0.32	0.32	0.33
30	38	29	29	30	29.1	0	0	0.33	0.32	0.32	0.33
30	38	29	29	30	29.1	0	0	0.33	0.32	0.32	0.33
30	38	29	29	30	29.02	0	0	0.33	0.32	0.32	0.33
30	38	29	29	30	29.1	0	0	0.33	0.32	0.32	0.33
30	38	29	29	30	29.05	0	0	0.33	0.32	0.32	0.33
30	38	29	29	30	29.08	0	0	0.33	0.32	0.32	0.33
30	38	29	29	30	29.12	0	0	0.33	0.32	0.32	0.33
30	38	29	29	30	29.07	0	0	0.33	0.32	0.32	0.33
30	38	29	29	30	29.08	0	0	0.33	0.32	0.32	0.33
30	38	29	29	30	29.01	0	0	0.33	0.32	0.32	0.33
30	38	29	29	30	29.04	0	0	0.33	0.32	0.32	0.33
30	38	29	29	30	29.01	0	0	0.33	0.32	0.32	0.33
30	38	29	29	30	29.11	0	0	0.33	0.32	0.32	0.33
30	38	29	29	30	29.06	0	0	0.33	0.32	0.32	0.33
30	38	29	29	30	29.05	0	0	0.33	0.32	0.33	0.32
30	38	29	29	30	29.08	0	0	0.33	0.32	0.32	0.33
30	38	29	29	30	29.12	0	0	0.33	0.32	0.33	0.32
30	38	29	29	30	29	0	0	0.33	0.32	0.32	0.33
30	38	29	29	30	29.12	0	0	0.33	0.32	0.32	0.33
30	38	29	29	30	29.09	0	0	0.33	0.32	0.32	0.33
30	38	29	29	30	29.12	0	0	0.33	0.32	0.32	0.33
30	38	29	29	30	29.06	0	0	0.33	0.32	0.33	0.32
30	38	29	29	30	29.08	0	0	0.33	0.32	0.32	0.33
30	38	29	29	30	29.02	0	0	0.33	0.32	0.32	0.33
30	38	29	29	30	29.11	0	0	0.33	0.32	0.32	0.33
30	38	29	29	30	29.11	0	0	0.33	0.32	0.32	0.33
30	38	29	29	30	29.01	0	0	0.33	0.32	0.32	0.33
30	38	29	29	30	29.11	0	0	0.33	0.32	0.32	0.33
30	38	29	29	30	29.04	0	0	0.33	0.32	0.32	0.33
30	38	29	29	30	29.05	0	0	0.33	0.32	0.32	0.33
30	38	29	29	30	29.03	0	0	0.33	0.32	0.32	0.33
30	38	29	29	30	29.01	0	0	0.33	0.32	0.32	0.33
30	38	29	29	30	29.01	0	0	0.33	0.32	0.32	0.33
30	38	29	29	30	29.09	0	0	0.33	0.32	0.32	0.33
30	38	29	29	30	29.01	0	0	0.33	0.32	0.32	0.33
30	38	29	29	30	29.05	0	0	0.33	0.32	0.32	0.33
30	38	29	29	30	29.05	0	0	0.33	0.32	0.32	0.33
30	38	29	29	30	29.09	0	0	0.33	0.32	0.32	0.33
30	38	29	29	30	29.09	0	0	0.33	0.32	0.32	0.33
30	38	29	29	30	29	0	0	0.33	0.32	0.32	0.33
30	38	29	29	30	29.01	0	0	0.33	0.32	0.32	0.33
30	38	29	29	30	29.07	0	0	0.33	0.32	0.32	0.33
30	38	29	29	30	29.05	0	0	0.33	0.33	0.32	0.33
30	38	29	29	30	29.1	0	0	0.33	0.32	0.32	0.33
30	38	29	29	30	29.02	0	0	0.33	0.32	0.32	0.33
30	38	29	29	30	29.08	0	0	0.33	0.32	0.32	0.33
30	38	29	29	30	29.06	0	0	0.33	0.32	0.32	0.33
30	38	29	29	30	29.04	0	0	0.33	0.33	0.32	0.33
30	38	29	29	30	29.11	0	0	0.33	0.32	0.32	0.33
30	38	29	29	30	29.04	0	0	0.33	0.32	0.32	0.33
30	38	29	29	30	29.09	0	0	0.33	0.32	0.32	0.33
30	38	29	29	30	29.09	0	0	0.33	0.33	0.33	0.32
30	38	29	29	30	29.12	0	0	0.33	0.32	0.32	0.33
30	38	29	29	30	29.11	0	0	0.33	0.32	0.32	0.33
30	38	29	29	30	29.11	0	0	0.33	0.32	0.32	0.33
30	38	29	29	30	29.11	0	0	0.33	0.32	0.32	0.33
30	38	29	29	30	29.11	0	0	0.33	0.32	0.32	0.33
30	38	29	29	30	29.09	0	0	0.33	0.32	0.32	0.33
30	38	29	29	30	29.12	0	0	0.33	0.32	0.32	0.33
30	38	29	29	30	29.08	0	0	0.33	0.32	0.32	0.33
30	38	29	29	30	29.07	0	0	0.33	0.32	0.32	0.33
30	38	29	29	30	29.12	0	0	0.33	0.32	0.32	0.33
30	38	29	29	30	30.02	0	0	0.33	0.32	0.32	0.33
30	38	29	29	30	29.09	0	0	0.33	0.32	0.32	0.33
30	38	29	29	30	29.05	0	0	0.33	0.32	0.32	0.33
30	38	29	29	30	29.06	0	0	0.33	0.32	0.32	0.33
30	38	29	29	30	29.07	0	0	0.33	0.32	0.32	0.33
30	38	29	29	30	29.12	0	0	0.33	0.32	0.32	0.33
30	38	29	29	30	29.1	0	0	0.33	0.32	0.32	0.33
30	38	29	29	30	30.1	0	0	0.33	0.32	0.32	0.33
30	38	29	29	30	30.08	0	0	0.33	0.32	0.32	0.33
30	38	29	29	30	29.05	0	0	0.33	0.32	0.32	0.33
30	38	29	29	30	29.07	0	0	0.33	0.32	0.32	0.33
30	38	29	29	30	29.04	0	0	0.33	0.32	0.32	0.33
30	38	29	29	30	29.05	0	0	0.33	0.32	0.32	0.33
30	38	29	29	30	29.09	0	0	0.33	0.32	0.32	0.33
30	38	29	29	30	29.08	0	0	0.33	0.32	0.32	0.33
30	38	29	29	30	29.11	0	0	0.33	0.32	0.32	0.33
30	38	29	29	30	29.07	0	0	0.33	0.32	0.32	0.33
30	38	29	29	30	29.02	0	0	0.33	0.32	0.32	0.33
30	38	29	29	30	29.02	0	0	0.33	0.32	0.32	0.33
30	38	29	29	30	29.1	0	0	0.33	0.32	0.32	0.33
30	38	29	29	30	29.1	0	0	0.33	0.32	0.32	0.33
30	38	29	29	30	29.1	0	0	0.33	0.32	0.32	0.33
30	38	29	29	30	29.06	0	0	0.33	0.32	0.32	0.33
30	38	29	29	30	29.02	0	0	0.33	0.33	0.32	0.33
30	38	29	29	30	29.06	0	0	0.33	0.32	0.32	0.33
30	38	29	29	30	29.09	0	0	0.33	0.32	0.32	0.33
30	38	29	29	30	29.09	0	0	0.33	0.32	0.32	0.33
30	38	29	29	30	29.1	0	0	0.33	0.32	0.32	0.33
30	38	29	29	30	29.09	0	0	0.33	0.32	0.32	0.33
30	38	29	29	30	29.1	0	0	0.33	0.32	0.32	0.33
30	38	29	29	30	29.1	0	0	0.33	0.32	0.32	0.33
30	38	29	29	30	29.09	0	0	0.33	0.33	0.32	0.33
30	38	29	29	30	30.1	0	0	0.33	0.32	0.32	0.33
30	38	29	29	30	29.06	0	0	0.33	0.32	0.32	0.33
30	38	29	29	30	29.09	0	0	0.33	0.33	0.32	0.33
30	38	29	29	30	29	0	0	0.33	0.32	0.32	0.33
30	38	29	29	30	29.09	0	0	0.33	0.32	0.32	0.33
30	38	29	29	30	29.09	0	0	0.33	0.32	0.32	0.33
30	38	29	29	30	29.09	0	0	0.33	0.32	0.32	0.33
30	38	29	29	30	29.09	0	0	0.33	0.32	0.32	0.33
30	38	29	29	30	29.09	0	0	0.33	0.32	0.32	0.33
30	38	29	29	30	29.1	0	0	0.33	0.32	0.32	0.33
30	38	29	29	30	29.09	0	0	0.33	0.32	0.32	0.33
30	38	29	29	30	29.09	0	0	0.33	0.33	0.32	0.33
30	38	29	29	30	29.09	0	0	0.33	0.33	0.32	0.33
30	38	29	29	30	29.09	0	0	0.33	0.32	0.32	0.33
30	38	29	29	30	29.1	0	0	0.33	0.32	0.32	0.33
30	38	29	29	30	29.09	0	0	0.33	0.33	0.32	0.33
30	38	29	29	30	29.1	0	0	0.33	0.32	0.32	0.33
30	38	29	29	30	29.02	0	0	0.33	0.32	0.32	0.33
30	38	29	29	30	29.09	0	0	0.33	0.32	0.32	0.33
30	38	29	29	30	29.06	0	0	0.33	0.32	0.32	0.33
30	38	29	29	30	29.1	0	0	0.33	0.33	0.32	0.33
30	38	29	29	30	29.06	0	0	0.33	0.32	0.32	0.33
30	38	29	29	30	29.03	0	0	0.33	0.32	0.32	0.33
30	38	29	29	30	29.1	0	0	0.33	0.32	0.32	0.33
30	38	29	29	30	29.1	0	0	0.33	0.32	0.32	0.33
30	38	29	29	30	29.06	0	0	0.33	0.32	0.32	0.33
30	38	29	29	30	29.02	0	0	0.33	0.33	0.32	0.33
30	38	29	29	30	29.1	0	0	0.33	0.32	0.32	0.33
30	38	29	29	30	29.1	0	0	0.33	0.32	0.32	0.33
30	38	29	29	30	29.1	0	0	0.33	0.33	0.32	0.33
30	38	29	29	30	29.1	0	0	0.33	0.33	0.32	0.33
30	38	29	29	30	29.09	0	0	0.33	0.33	0.32	0.33
30	38	29	29	30	29.06	0	0	0.33	0.32	0.32	0.33
30	38	29	29	30	29.09	0	0	0.33	0.32	0.32	0.33
30	38	29	29	30	29.09	0	0	0.33	0.33	0.32	0.33
30	38	29	29	30	29.09	0	0	0.33	0.33	0.32	0.33
30	38	29	29	30	29.07	0	0	0.33	0.32	0.32	0.33
30	38	29	29	30	29.08	0	0	0.33	0.32	0.32	0.33
30	38	29	29	30	29.12	0	0	0.33	0.32	0.32	0.33
30	38	29	29	30	30.08	0	0	0.33	0.32	0.32	0.33
30	38	29	29	30	29.1	0	0	0.33	0.32	0.32	0.33
30	38	29	29	30	29.1	0	0	0.33	0.32	0.32	0.33
30	38	29	29	30	29.08	0	0	0.33	0.32	0.32	0.33
30	38	29	29	30	29.02	0	0	0.33	0.32	0.32	0.33
30	38	29	29	30	29.07	0	0	0.33	0.32	0.32	0.33
30	38	29	29	30	29.1	0	0	0.33	0.32	0.32	0.33
30	38	29	29	30	29.11	0	0	0.33	0.32	0.32	0.33
30	38	29	29	30	29.07	0	0	0.33	0.32	0.32	0.33
30	38	29	29	30	29.11	0	0	0.33	0.32	0.32	0.33
30	38	29	29	30	29.01	0	0	0.33	0.32	0.32	0.33
30	38	29	29	30	29.08	0	0	0.33	0.32	0.32	0.33
30	38	29	29	30	29.11	0	0	0.33	0.32	0.32	0.33
30	38	29	29	30	29.03	0	0	0.33	0.32	0.32	0.33
30	38	29	29	30	29.03	0	0	0.33	0.32	0.32	0.33
30	38	29	29	30	29.11	0	0	0.33	0.32	0.32	0.33
30	38	29	29	30	29.11	0	0	0.33	0.32	0.32	0.33
30	38	29	29	30	29.01	0	0	0.33	0.32	0.32	0.33
30	38	29	29	30	29.05	0	0	0.33	0.32	0.32	0.33
30	38	29	29	30	29.05	0	0	0.33	0.32	0.32	0.33
30	38	29	29	30	29.04	0	0	0.33	0.32	0.32	0.33
30	38	29	29	30	29.11	0	0	0.33	0.32	0.32	0.33
30	38	29	29	30	29.02	0	0	0.33	0.32	0.32	0.33
30	38	29	29	30	29.03	0	0	0.33	0.32	0.32	0.33
30	38	29	29	30	29.12	0	0	0.33	0.32	0.32	0.33
30	38	29	29	30	29.02	0	0	0.33	0.32	0.32	0.33
30	38	29	29	30	29.02	0	0	0.33	0.32	0.32	0.33
30	38	29	29	30	29	0	0	0.33	0.32	0.32	0.33
30	38	29	29	30	29.09	0	0	0.33	0.32	0.32	0.33
30	38	29	29	30	29.03	0	0	0.33	0.32	0.32	0.33
30	38	29	29	30	30.08	0	0	0.33	0.32	0.32	0.33
30	38	29	29	30	29.06	0	0	0.33	0.32	0.32	0.33
30	38	29	29	30	29.09	0	0	0.33	0.32	0.32	0.33
30	38	29	29	30	29.03	0	0	0.33	0.32	0.32	0.33
30	38	29	29	30	29.07	0	0	0.33	0.32	0.32	0.33
30	38	29	29	30	29.05	0	0	0.33	0.32	0.32	0.33
30	38	29	29	30	29.12	0	0	0.33	0.32	0.32	0.33
30	38	29	29	30	29.09	0	0	0.33	0.32	0.32	0.33
30	38	29	29	30	29.01	0	0	0.33	0.32	0.32	0.33
30	38	29	29	30	29.03	0	0	0.33	0.32	0.32	0.33
30	38	29	29	30	29.01	0	0	0.33	0.33	0.32	0.33
30	38	29	29	30	29.12	0	0	0.33	0.32	0.32	0.33
30	38	29	29	30	29.05	0	0	0.33	0.32	0.32	0.33
30	38	29	29	30	29.12	0	0	0.33	0.32	0.32	0.33
30	38	29	29	30	29.09	0	0	0.33	0.32	0.32	0.33
30	38	29	29	30	29.1	0	0	0.33	0.32	0.32	0.33
30	38	29	29	30	29.04	0	0	0.33	0.32	0.32	0.33
30	38	29	29	30	29.03	0	0	0.33	0.32	0.32	0.33
30	38	29	29	30	29.12	0	0	0.33	0.33	0.32	0.33
30	38	29	29	30	29.12	0	0	0.33	0.32	0.32	0.33
30	38	29	29	30	29.03	0	0	0.33	0.32	0.32	0.33
30	38	29	29	30	29.12	0	0	0.33	0.33	0.32	0.33
30	38	29	29	30	29.05	0	0	0.33	0.32	0.32	0.33
30	38	29	29	30	29.02	0	0	0.33	0.32	0.32	0.33
30	38	29	29	30	29.07	0	0	0.33	0.32	0.32	0.33
30	38	29	29	30	30.07	0	0	0.33	0.33	0.32	0.33
30	38	29	29	30	29.03	0	0	0.33	0.33	0.32	0.33
30	38	29	29	30	29.01	0	0	0.33	0.32	0.32	0.33
30	38	29	29	30	29.08	0	0	0.33	0.33	0.32	0.33
30	38	29	29	30	29.02	0	0	0.33	0.33	0.32	0.33
30	38	29	29	30	29.03	0	0	0.33	0.33	0.32	0.33
30	38	29	29	30	29	0	0	0.33	0.32	0.32	0.33
30	38	29	29	30	29.12	0	0	0.33	0.32	0.33	0.33
30	38	29	29	30	29.07	0	0	0.33	0.33	0.32	0.33
30	38	29	29	30	29.1	0	0	0.33	0.33	0.32	0.33
30	38	29	29	30	29.06	0	0	0.33	0.32	0.32	0.33
30	38	29	29	30	29.07	0	0	0.33	0.33	0.32	0.33
30	38	29	29	30	29.11	0	0	0.33	0.33	0.33	0.33
30	38	29	29	30	29.12	0	0	0.33	0.33	0.32	0.33
30	38	29	29	30	29.12	0	0	0.33	0.33	0.32	0.33
30	38	29	29	30	29.06	0	0	0.33	0.33	0.33	0.33
30	38	29	29	30	29	0	0	0.33	0.33	0.33	0.33
30	38	29	29	30	29.06	0	0	0.33	0.33	0.33	0.33
30	38	29	29	30	29.03	0	0	0.33	0.33	0.33	0.33
30	38	29	29	30	29.1	0	0	0.33	0.33	0.33	0.33
30	38	29	29	30	29.09	0	0	0.33	0.33	0.33	0.33
30	38	29	29	30	29.1	0	0	0.33	0.33	0.33	0.33
30	38	29	29	30	29.02	0	0	0.33	0.33	0.33	0.33
30	38	29	29	30	29.02	0	0	0.33	0.33	0.33	0.33
30	38	29	29	30	29.02	0	0	0.33	0.33	0.33	0.33
30	38	29	29	30	29.02	0	0	0.33	0.33	0.33	0.33
30	38	29	29	30	29.02	0	0	0.33	0.33	0.33	0.33
30	38	29	29	30	29.02	0	0	0.33	0.33	0.33	0.33
30	38	29	29	30	29.02	0	0	0.33	0.33	0.33	0.33
30	38	29	29	30	29.02	0	0	0.33	0.33	0.33	0.33
30	38	29	29	30	29.02	0	0	0.33	0.33	0.33	0.33
30	38	29	29	30	29.1	0	0	0.33	0.33	0.33	0.33
30	38	29	29	30	29.02	0	0	0.33	0.33	0.33	0.33
30	38	29	29	30	29.1	0	0	0.33	0.33	0.33	0.33
30	38	29	29	30	29.1	0	0	0.33	0.33	0.33	0.33
30	38	29	29	30	29.1	0	0	0.33	0.33	0.33	0.33
30	38	29	29	30	29.02	0	0	0.33	0.33	0.33	0.33
30	38	29	29	30	29.1	0	0	0.33	0.33	0.33	0.33
30	38	29	29	30	29.02	0	0	0.33	0.33	0.33	0.33
30	38	29	29	30	29.1	0	0	0.33	0.33	0.33	0.33
30	38	29	29	30	29.1	0	0	0.33	0.33	0.33	0.33
30	38	29	29	30	29.1	0	0	0.33	0.33	0.33	0.33
30	38	29	29	30	29.1	0	0	0.33	0.33	0.33	0.33
30	38	29	29	30	29.1	0	0	0.33	0.33	0.33	0.33
30	38	29	29	30	29.02	0	0	0.33	0.33	0.33	0.33
30	38	29	29	30	29.1	0	0	0.33	0.33	0.33	0.33
30	38	29	29	30	29.02	0	0	0.33	0.33	0.33	0.33
30	38	29	29	30	29.02	0	0	0.33	0.33	0.33	0.33
30	38	29	29	30	29.1	0	0	0.33	0.33	0.33	0.33
30	38	29	29	30	29.1	0	0	0.33	0.33	0.33	0.33
30	38	29	29	30	29.02	0	0	0.33	0.33	0.33	0.33
30	38	29	29	30	29.02	0	0	0.33	0.33	0.33	0.33
30	38	29	29	30	29.02	0	0	0.33	0.33	0.33	0.33
30	38	29	29	30	29.1	0	0	0.33	0.33	0.33	0.33
30	38	29	29	30	29.1	0	0	0.33	0.33	0.33	0.33
30	38	29	29	30	29.1	0	0	0.33	0.33	0.33	0.33
30	38	29	29	30	29.02	0	0	0.33	0.33	0.33	0.33
30	38	29	29	30	29.02	0	0	0.33	0.33	0.33	0.33
30	38	29	29	30	29.1	0	0	0.33	0.33	0.33	0.33
30	38	29	29	30	29.02	0	0	0.33	0.33	0.33	0.33
30	38	29	29	30	29.09	0	0	0.33	0.33	0.33	0.33
30	38	29	29	30	29.02	0	0	0.33	0.33	0.33	0.33
30	38	29	29	30	29.09	0	0	0.33	0.33	0.33	0.33
30	38	29	29	30	29.01	0	0	0.33	0.33	0.33	0.33
30	38	29	29	30	29.09	0	0	0.33	0.33	0.32	0.33
30	38	29	29	30	29.08	0	0	0.33	0.33	0.32	0.33
30	38	29	29	30	29.01	0	0	0.33	0.32	0.33	0.33
30	38	29	29	30	29.09	0	0	0.33	0.33	0.33	0.33
30	38	29	29	30	29.03	0	0	0.33	0.33	0.33	0.33
30	38	29	29	30	29.12	0	0	0.33	0.33	0.32	0.33
30	38	29	29	30	29.11	0	0	0.33	0.33	0.33	0.33
30	38	29	29	30	29.12	0	0	0.33	0.33	0.32	0.33
30	38	29	29	30	29.08	0	0	0.33	0.33	0.33	0.33
30	38	29	29	30	29.1	0	0	0.33	0.33	0.32	0.33
30	38	29	29	30	29.03	0	0	0.33	0.33	0.33	0.33
30	38	29	29	30	29.08	0	0	0.33	0.33	0.32	0.33
30	38	29	29	30	29.09	0	0	0.33	0.33	0.32	0.33
30	38	29	29	30	29	0	0	0.33	0.33	0.33	0.33
30	38	29	29	30	29	0	0	0.33	0.33	0.33	0.33
30	38	29	29	30	29.06	0	0	0.33	0.33	0.33	0.33
30	38	29	29	30	29.07	0	0	0.33	0.33	0.33	0.33
30	38	29	29	30	29.11	0	0	0.33	0.33	0.33	0.33
30	38	29	29	30	29.07	0	0	0.33	0.33	0.33	0.33
30	38	29	29	30	29.12	0	0	0.33	0.33	0.33	0.33
30	38	29	29	30	29.05	0	0	0.33	0.33	0.33	0.33
30	38	29	29	30	29.05	0	0	0.33	0.33	0.33	0.33
30	38	29	29	30	29.11	0	0	0.33	0.33	0.32	0.33
30	38	29	29	30	29.09	0	0	0.33	0.33	0.33	0.33
30	38	29	29	30	29.1	0	0	0.33	0.33	0.32	0.33
30	38	29	29	30	29.09	0	0	0.33	0.33	0.33	0.33
30	38	29	29	30	29.09	0	0	0.33	0.33	0.33	0.33
30	38	29	29	30	29.1	0	0	0.33	0.33	0.32	0.33
30	38	29	29	30	29.09	0	0	0.33	0.33	0.33	0.33
30	38	29	29	30	29.08	0	0	0.33	0.33	0.33	0.33
30	38	29	29	30	29.11	0	0	0.33	0.33	0.33	0.33
30	38	29	29	30	29.05	0	0	0.33	0.33	0.33	0.33
30	38	29	29	30	29.07	0	0	0.33	0.33	0.33	0.33
30	38	29	29	30	29.09	0	0	0.33	0.33	0.33	0.33
30	38	29	29	30	29.07	0	0	0.33	0.33	0.33	0.33
30	38	29	29	30	29.07	0	0	0.33	0.33	0.33	0.33
30	38	29	29	30	29.04	0	0	0.33	0.33	0.33	0.32
30	38	29	29	30	29.06	0	0	0.33	0.33	0.33	0.33
30	38	29	29	30	29.06	0	0	0.33	0.33	0.33	0.33
30	38	29	29	30	29.11	0	0	0.33	0.33	0.33	0.33
30	38	29	29	30	29.09	0	0	0.33	0.33	0.33	0.33
30	38	29	29	30	29	0	0	0.33	0.33	0.33	0.32
30	38	29	29	30	29.1	0	0	0.33	0.33	0.33	0.32
30	38	29	29	30	29.12	0	0	0.33	0.33	0.33	0.33
30	38	29	29	30	29.1	0	0	0.33	0.33	0.33	0.33
30	38	29	29	30	29.1	0	0	0.33	0.33	0.33	0.32
30	38	29	29	30	29.08	0	0	0.33	0.33	0.33	0.32
30	38	29	29	30	29.04	0	0	0.33	0.33	0.33	0.33
30	38	29	29	30	29.06	0	0	0.33	0.33	0.33	0.32
30	38	29	29	30	29.05	0	0	0.33	0.33	0.33	0.33
30	38	29	29	30	29.08	0	0	0.33	0.33	0.33	0.32
30	38	29	29	30	29.01	0	0	0.33	0.33	0.33	0.33
30	38	29	29	30	29.08	0	0	0.33	0.33	0.33	0.32
30	38	29	29	30	29.11	0	0	0.33	0.33	0.33	0.32
30	38	29	29	30	29.11	0	0	0.33	0.33	0.33	0.32
30	38	29	29	30	29.07	0	0	0.33	0.33	0.33	0.32
30	38	29	29	30	29.06	0	0	0.33	0.33	0.33	0.32
30	38	29	29	30	29.05	0	0	0.33	0.33	0.33	0.33
30	38	29	29	30	29.08	0	0	0.33	0.33	0.33	0.32
30	38	29	29	30	29.01	0	0	0.33	0.33	0.33	0.32
30	38	29	29	30	29.08	0	0	0.33	0.33	0.33	0.32
30	38	29	29	30	29.08	0	0	0.33	0.33	0.33	0.32
30	38	29	29	30	29.02	0	0	0.33	0.33	0.33	0.32
30	38	29	29	30	29.04	0	0	0.33	0.33	0.33	0.32
30	38	29	29	30	29.01	0	0	0.33	0.33	0.33	0.32
30	38	29	29	30	29.01	0	0	0.33	0.33	0.33	0.32
30	38	29	29	30	29.11	0	0	0.33	0.33	0.33	0.32
30	38	29	29	30	29.06	0	0	0.33	0.33	0.33	0.32
30	38	29	29	30	29.08	0	0	0.33	0.33	0.33	0.32
30	38	29	29	30	29.02	0	0	0.33	0.33	0.33	0.32
30	38	29	29	30	29	0	0	0.33	0.33	0.33	0.32
30	38	29	29	30	29.12	0	0	0.33	0.33	0.33	0.32
30	38	29	29	30	29.11	0	0	0.33	0.33	0.33	0.32
30	38	29	29	30	29.01	0	0	0.33	0.33	0.33	0.32
30	38	29	29	30	29.1	0	0	0.33	0.33	0.33	0.32
30	38	29	29	30	29.08	0	0	0.33	0.33	0.33	0.32
30	38	29	29	30	29.01	0	0	0.33	0.33	0.33	0.32
30	38	29	29	30	29.03	0	0	0.33	0.33	0.33	0.32
30	38	29	29	30	29	0	0	0.33	0.33	0.33	0.32
30	38	29	29	30	29.03	0	0	0.33	0.33	0.33	0.32
30	38	29	29	30	29.03	0	0	0.33	0.33	0.33	0.32
30	38	29	29	30	29.03	0	0	0.33	0.33	0.33	0.32
30	38	29	29	30	29.03	0	0	0.33	0.33	0.33	0.32
30	38	29	29	30	29.03	0	0	0.33	0.33	0.33	0.32
30	38	29	29	30	29.03	0	0	0.33	0.33	0.33	0.32
30	38	29	29	30	29.06	0	0	0.33	0.33	0.33	0.32
30	38	29	29	30	29.1	0	0	0.33	0.33	0.33	0.32
30	38	29	29	30	29.1	0	0	0.33	0.33	0.33	0.32
30	38	29	29	30	29	0	0	0.33	0.33	0.33	0.32
30	38	29	29	30	29.1	0	0	0.33	0.33	0.33	0.32
30	38	29	29	30	29.1	0	0	0.33	0.33	0.33	0.32
30	38	29	29	30	29.06	0	0	0.33	0.33	0.33	0.32
30	38	29	29	30	29.1	0	0	0.33	0.33	0.33	0.32
30	38	29	29	30	29.02	0	0	0.33	0.33	0.33	0.32
30	38	29	29	30	29.1	0	0	0.33	0.33	0.33	0.32
30	38	29	29	30	29.1	0	0	0.33	0.33	0.33	0.32
30	38	29	29	30	29.02	0	0	0.33	0.33	0.33	0.32
30	38	29	29	30	29.02	0	0	0.33	0.33	0.33	0.32
30	38	29	29	30	29.02	0	0	0.33	0.33	0.33	0.32
30	38	29	29	30	29.1	0	0	0.33	0.33	0.33	0.32
30	38	29	29	30	29.02	0	0	0.33	0.33	0.33	0.32
30	38	29	29	30	29.1	0	0	0.33	0.33	0.33	0.32
30	38	29	29	30	29.1	0	0	0.33	0.33	0.33	0.32
30	38	29	29	30	29.1	0	0	0.33	0.33	0.33	0.32
30	38	29	29	30	29.02	0	0	0.33	0.33	0.33	0.32
30	38	29	29	30	29.02	0	0	0.33	0.33	0.33	0.32
30	38	29	29	30	29.1	0	0	0.33	0.33	0.33	0.32
30	38	29	29	30	29.02	0	0	0.33	0.33	0.33	0.32
30	38	29	29	30	29.02	0	0	0.33	0.33	0.33	0.32
30	38	29	29	30	29.02	0	0	0.33	0.33	0.33	0.32
30	38	29	29	30	29.1	0	0	0.33	0.33	0.33	0.32
30	38	29	29	30	29.02	0	0	0.33	0.33	0.33	0.32
30	38	29	29	30	29.02	0	0	0.33	0.33	0.33	0.32
30	38	29	29	30	29.02	0	0	0.33	0.33	0.33	0.32
30	38	29	29	30	29.02	0	0	0.33	0.33	0.33	0.32
30	38	29	29	30	29.02	0	0	0.33	0.33	0.33	0.32
30	38	29	29	30	29.1	0	0	0.33	0.33	0.33	0.32
30	38	29	29	30	29.1	0	0	0.33	0.33	0.33	0.32
30	38	29	29	30	29.1	0	0	0.33	0.33	0.33	0.32
30	38	29	29	30	29.1	0	0	0.33	0.33	0.33	0.32
30	38	29	29	30	29.1	0	0	0.33	0.33	0.33	0.32
30	38	29	29	30	29.1	0	0	0.33	0.33	0.33	0.32
30	38	29	29	30	29.03	0	0	0.33	0.33	0.33	0.32
30	38	29	29	30	29.03	0	0	0.33	0.33	0.33	0.32
30	38	29	29	30	29.09	0	0	0.33	0.33	0.33	0.32
30	38	29	29	30	29.09	0	0	0.33	0.33	0.33	0.32
30	38	29	29	30	29.08	0	0	0.33	0.33	0.33	0.32
30	38	29	29	30	29.01	0	0	0.33	0.33	0.33	0.32
30	38	29	29	30	29.04	0	0	0.33	0.33	0.33	0.32
30	38	29	29	30	29.11	0	0	0.33	0.33	0.33	0.32
30	38	29	29	30	29.1	0	0	0.33	0.33	0.33	0.32
30	38	29	29	30	29.06	0	0	0.33	0.33	0.33	0.32
30	38	29	29	30	29.07	0	0	0.33	0.33	0.33	0.32
30	38	29	29	30	29.04	0	0	0.33	0.33	0.33	0.32
30	38	29	29	30	29.09	0	0	0.33	0.33	0.33	0.32
30	38	29	29	30	29.03	0	0	0.33	0.33	0.33	0.32
30	38	29	29	30	29.09	0	0	0.33	0.33	0.33	0.32
30	38	29	29	30	29.03	0	0	0.33	0.33	0.33	0.32
30	38	29	29	30	29.09	0	0	0.33	0.33	0.33	0.32
30	38	29	29	30	29.05	0	0	0.33	0.33	0.33	0.32
30	38	29	29	30	29.11	0	0	0.33	0.33	0.33	0.32
30	38	29	29	30	29.09	0	0	0.33	0.33	0.33	0.32
30	38	29	29	30	29.08	0	0	0.33	0.33	0.33	0.32
30	38	29	29	30	29.1	0	0	0.33	0.33	0.33	0.32
30	38	29	29	30	29.02	0	0	0.33	0.33	0.33	0.32
30	38	29	29	30	29.03	0	0	0.33	0.33	0.33	0.32
30	38	29	29	30	29.06	0	0	0.33	0.33	0.33	0.32
30	38	29	29	30	29.04	0	0	0.33	0.33	0.33	0.32
30	38	29	29	30	29.12	0	0	0.33	0.33	0.33	0.32
30	38	29	29	30	29.07	0	0	0.33	0.33	0.33	0.32
30	38	29	29	30	29.08	0	0	0.33	0.33	0.33	0.32
30	38	29	29	30	29.09	0	0	0.33	0.33	0.33	0.32
30	38	29	29	30	29.01	0	0	0.33	0.33	0.33	0.32
30	38	29	29	30	29.02	0	0	0.33	0.33	0.33	0.32
30	38	29	29	30	29.05	0	0	0.33	0.33	0.33	0.32
30	38	29	29	30	29.11	0	0	0.33	0.33	0.33	0.32
30	38	29	29	30	29.11	0	0	0.33	0.33	0.33	0.32
30	38	29	29	30	29.05	0	0	0.33	0.33	0.33	0.32
30	38	29	29	30	29.02	0	0	0.33	0.33	0.33	0.32
30	38	29	29	30	29.06	0	0	0.33	0.33	0.33	0.32
30	38	29	29	30	29.05	0	0	0.33	0.33	0.33	0.32
30	38	29	29	30	29.02	0	0	0.33	0.33	0.33	0.32
30	38	29	29	30	29.03	0	0	0.33	0.33	0.33	0.32
30	38	29	29	30	29.05	0	0	0.33	0.33	0.33	0.32
30	38	29	29	30	29.1	0	0	0.33	0.33	0.33	0.32
30	38	29	29	30	29.1	0	0	0.33	0.33	0.33	0.32
30	38	29	29	30	29.09	0	0	0.33	0.33	0.33	0.32
30	38	29	29	30	29.05	0	0	0.33	0.33	0.33	0.32
30	38	29	29	30	29.1	0	0	0.33	0.33	0.33	0.32
30	38	29	29	30	29.02	0	0	0.33	0.33	0.33	0.32
30	38	29	29	30	29.01	0	0	0.33	0.33	0.33	0.32
30	38	29	29	30	29.11	0	0	0.33	0.33	0.33	0.32
30	38	29	29	30	29.08	0	0	0.33	0.33	0.33	0.32
30	38	29	29	30	29.08	0	0	0.33	0.33	0.33	0.32
30	38	29	29	30	29.04	0	0	0.33	0.33	0.33	0.32
30	38	29	29	30	29.03	0	0	0.33	0.33	0.33	0.32
30	38	29	29	30	29.03	0	0	0.33	0.33	0.33	0.32
30	38	29	29	30	29.12	0	0	0.33	0.33	0.33	0.32
30	38	29	29	30	29.11	0	0	0.33	0.33	0.33	0.32
30	38	29	29	30	29.09	0	0	0.33	0.33	0.33	0.32
30	38	29	29	30	29.03	0	0	0.33	0.33	0.33	0.32
30	38	29	29	30	29.05	0	0	0.33	0.33	0.33	0.32
30	38	29	29	30	29.12	0	0	0.33	0.33	0.33	0.32
30	38	29	29	30	29.08	0	0	0.33	0.33	0.33	0.32
30	38	29	29	30	29.04	0	0	0.33	0.33	0.33	0.32
30	38	29	29	30	29.03	0	0	0.33	0.33	0.33	0.32
30	38	29	29	30	29.01	0	0	0.33	0.33	0.33	0.32
30	38	29	29	30	29.1	0	0	0.33	0.33	0.33	0.32
30	38	29	29	30	29.1	0	0	0.33	0.33	0.33	0.32
30	38	29	29	30	29.1	0	0	0.33	0.33	0.33	0.32
30	38	29	29	30	29.1	0	0	0.33	0.32	0.33	0.32
30	38	29	29	30	29.1	0	0	0.33	0.32	0.33	0.32
30	38	29	29	30	29.1	0	0	0.33	0.33	0.33	0.32
30	38	29	29	30	29.02	0	0	0.33	0.32	0.33	0.32
30	38	29	29	30	29.1	0	0	0.33	0.33	0.33	0.32
30	38	29	29	30	29.1	0	0	0.33	0.33	0.33	0.32
30	38	29	29	30	29.02	0	0	0.33	0.33	0.33	0.32
30	38	29	29	30	29.1	0	0	0.33	0.32	0.33	0.32
30	38	29	29	30	29.1	0	0	0.33	0.33	0.33	0.32
30	38	29	29	30	29.02	0	0	0.33	0.33	0.33	0.32
30	38	29	29	30	29.1	0	0	0.33	0.33	0.33	0.32
30	38	29	29	30	29.1	0	0	0.33	0.32	0.33	0.32
30	38	29	29	30	29.1	0	0	0.33	0.32	0.33	0.32
30	38	29	29	30	29.1	0	0	0.33	0.32	0.33	0.33
30	38	29	29	30	29.1	0	0	0.33	0.32	0.33	0.32
30	38	29	29	30	29.02	0	0	0.33	0.32	0.33	0.32
30	38	29	29	30	29.09	0	0	0.33	0.32	0.33	0.32
30	38	29	29	30	29.1	0	0	0.33	0.32	0.33	0.32
30	38	29	29	30	29.1	0	0	0.33	0.32	0.33	0.32
30	38	29	29	30	29.1	0	0	0.33	0.32	0.33	0.32
30	38	29	29	30	29.1	0	0	0.33	0.33	0.33	0.32
30	38	29	29	30	29.09	0	0	0.33	0.32	0.33	0.32
30	38	29	29	30	29.1	0	0	0.33	0.33	0.33	0.32
30	38	29	29	30	29.09	0	0	0.33	0.33	0.33	0.32
30	38	29	29	30	29.1	0	0	0.33	0.33	0.33	0.32
30	38	29	29	30	29.09	0	0	0.33	0.32	0.33	0.32
30	38	29	29	30	29.1	0	0	0.33	0.32	0.33	0.32
30	38	29	29	30	29.09	0	0	0.33	0.32	0.33	0.32
30	38	29	29	30	29.1	0	0	0.33	0.32	0.33	0.32
30	38	29	29	30	29.1	0	0	0.33	0.32	0.33	0.32
30	38	29	29	30	29.1	0	0	0.33	0.32	0.33	0.32
30	38	29	29	30	29.1	0	0	0.33	0.33	0.33	0.33
30	38	29	29	30	29.1	0	0	0.33	0.32	0.33	0.32
30	38	29	29	30	29.02	0	0	0.33	0.33	0.33	0.32
30	38	29	29	30	29.1	0	0	0.33	0.32	0.33	0.33
30	38	29	29	30	29.1	0	0	0.33	0.32	0.33	0.32
30	38	29	29	30	29.1	0	0	0.33	0.32	0.33	0.33
30	38	29	29	30	29.1	0	0	0.33	0.32	0.33	0.32
30	38	29	29	30	29.1	0	0	0.33	0.32	0.33	0.33
30	38	29	29	30	29.1	0	0	0.33	0.33	0.33	0.32
30	38	29	29	30	29	0	0	0.33	0.33	0.33	0.32
30	38	29	29	30	29.09	0	0	0.33	0.33	0.33	0.32
30	38	29	29	30	29.12	0	0	0.33	0.33	0.33	0.32
30	38	29	29	30	29.07	0	0	0.33	0.33	0.33	0.32
30	38	29	29	30	29.01	0	0	0.33	0.33	0.33	0.32
30	38	29	29	30	29.02	0	0	0.33	0.33	0.33	0.32
30	38	29	29	30	29.08	0	0	0.33	0.33	0.33	0.32
30	38	29	29	30	29.01	0	0	0.33	0.32	0.33	0.33
30	38	29	29	30	29.08	0	0	0.33	0.33	0.33	0.32
30	38	29	29	30	29.03	0	0	0.33	0.32	0.33	0.32
30	38	29	29	30	29.12	0	0	0.33	0.33	0.33	0.32
30	38	29	29	30	29.08	0	0	0.33	0.33	0.33	0.32
30	38	29	29	30	29.08	0	0	0.33	0.33	0.33	0.32
30	38	29	29	30	29.01	0	0	0.33	0.33	0.33	0.32
30	38	29	29	30	29.07	0	0	0.33	0.33	0.33	0.32
30	38	29	29	30	29.03	0	0	0.33	0.33	0.33	0.32
30	38	29	29	30	29.03	0	0	0.33	0.33	0.33	0.32
30	38	29	29	30	29.04	0	0	0.33	0.33	0.33	0.32
30	38	29	29	30	29.12	0	0	0.33	0.33	0.33	0.32
30	38	29	29	30	29.12	0	0	0.33	0.33	0.33	0.32
30	38	29	29	30	29.08	0	0	0.33	0.33	0.33	0.32
30	38	29	29	30	29.03	0	0	0.33	0.33	0.33	0.32
30	38	29	29	30	29.12	0	0	0.33	0.33	0.33	0.32
30	38	29	29	30	29.07	0	0	0.33	0.33	0.33	0.32
30	38	29	29	30	29.06	0	0	0.33	0.33	0.33	0.32
30	38	29	29	30	29.03	0	0	0.33	0.33	0.33	0.32
30	38	29	29	30	29.12	0	0	0.33	0.33	0.33	0.32
30	38	29	29	30	29.07	0	0	0.33	0.33	0.33	0.32
30	38	29	29	30	29.05	0	0	0.33	0.33	0.33	0.32
30	38	29	29	30	29.08	0	0	0.33	0.33	0.33	0.32
30	38	29	29	30	29.03	0	0	0.33	0.33	0.33	0.32
30	38	29	29	30	29.07	0	0	0.33	0.33	0.33	0.32
30	38	29	29	30	29.03	0	0	0.33	0.33	0.33	0.32
30	38	29	29	30	29.11	0	0	0.33	0.33	0.33	0.32
30	38	29	29	30	29.08	0	0	0.33	0.33	0.33	0.32
30	38	29	29	30	29.06	0	0	0.33	0.33	0.33	0.32
30	38	29	29	30	29.04	0	0	0.33	0.33	0.33	0.32
30	38	29	29	30	29.07	0	0	0.33	0.33	0.33	0.32
30	38	29	29	30	29.09	0	0	0.33	0.33	0.33	0.32
30	38	29	29	30	29.12	0	0	0.33	0.33	0.33	0.32
30	38	29	29	30	29.07	0	0	0.33	0.33	0.33	0.32
30	38	29	29	30	29.01	0	0	0.33	0.33	0.33	0.32
30	38	29	29	30	29.1	0	0	0.33	0.32	0.33	0.32
30	38	29	29	30	29.1	0	0	0.33	0.33	0.33	0.32
30	38	29	29	30	29.02	0	0	0.33	0.33	0.33	0.32
30	38	29	29	30	29.05	0	0	0.33	0.32	0.33	0.32
30	38	29	29	30	29.02	0	0	0.33	0.33	0.33	0.32
30	38	29	29	30	29.07	0	0	0.33	0.32	0.33	0.32
30	38	29	29	30	29.04	0	0	0.33	0.33	0.33	0.32
30	38	29	29	30	29.09	0	0	0.33	0.33	0.33	0.33
30	38	29	29	30	29.09	0	0	0.33	0.33	0.33	0.33
30	38	29	29	30	29.02	0	0	0.33	0.32	0.33	0.32
30	38	29	29	30	29.01	0	0	0.33	0.33	0.33	0.32
30	38	29	29	30	29.08	0	0	0.33	0.32	0.33	0.33
30	38	29	29	30	29.09	0	0	0.33	0.33	0.33	0.32
30	38	29	29	30	29.03	0	0	0.33	0.32	0.33	0.32
30	38	29	29	30	29.06	0	0	0.33	0.33	0.33	0.32
30	38	29	29	30	29.11	0	0	0.33	0.33	0.33	0.32
30	38	29	29	30	29.09	0	0	0.33	0.33	0.33	0.33
30	38	29	29	30	29.1	0	0	0.33	0.32	0.33	0.32
30	38	29	29	30	29.02	0	0	0.33	0.32	0.33	0.32
30	38	29	29	30	29.06	0	0	0.33	0.33	0.33	0.32
30	38	29	29	30	29.08	0	0	0.33	0.32	0.33	0.33
30	38	29	29	30	29.08	0	0	0.33	0.33	0.33	0.32
30	38	29	29	30	29.03	0	0	0.33	0.33	0.33	0.33
30	38	29	29	30	29	0	0	0.33	0.33	0.33	0.32
30	38	29	29	30	29.08	0	0	0.33	0.33	0.33	0.32
30	38	29	29	30	29.12	0	0	0.33	0.33	0.32	0.33
30	38	29	29	30	29.12	0	0	0.33	0.32	0.33	0.32
30	38	29	29	30	29.04	0	0	0.33	0.32	0.33	0.33
30	38	29	29	30	29.11	0	0	0.33	0.33	0.33	0.33
30	38	29	29	30	29.05	0	0	0.33	0.33	0.33	0.32
30	38	29	29	30	29.1	0	0	0.33	0.32	0.33	0.33
30	38	29	29	30	29.08	0	0	0.33	0.32	0.33	0.33
30	38	29	29	30	29.06	0	0	0.33	0.33	0.33	0.32
30	38	29	29	30	29.07	0	0	0.33	0.33	0.33	0.33
30	38	29	29	30	29.07	0	0	0.33	0.33	0.33	0.32
30	38	29	29	30	29.01	0	0	0.33	0.33	0.33	0.32
30	38	29	29	30	29.1	0	0	0.33	0.32	0.33	0.33
30	38	29	29	30	29.03	0	0	0.33	0.33	0.33	0.33
30	38	29	29	30	29.03	0	0	0.33	0.33	0.33	0.33
30	38	29	29	30	29.03	0	0	0.33	0.33	0.33	0.33
30	38	29	29	30	29.06	0	0	0.33	0.33	0.33	0.33
30	38	29	29	30	29.06	0	0	0.33	0.33	0.33	0.33
30	38	29	29	30	29.06	0	0	0.33	0.33	0.33	0.33
30	38	29	29	30	29.06	0	0	0.33	0.33	0.33	0.33
30	38	29	29	30	29.06	0	0	0.33	0.33	0.33	0.33
30	38	29	29	30	29.06	0	0	0.33	0.33	0.33	0.33
30	38	29	29	30	29.06	0	0	0.33	0.33	0.33	0.33
30	38	29	29	30	29.06	0	0	0.33	0.33	0.33	0.33
30	38	29	29	30	29.06	0	0	0.33	0.33	0.33	0.33
30	38	29	29	30	29.06	0	0	0.33	0.32	0.33	0.33
30	38	29	29	30	29.1	0	0	0.33	0.33	0.33	0.33
30	38	29	29	30	29.1	0	0	0.33	0.33	0.33	0.33
30	38	29	29	30	29.06	0	0	0.33	0.32	0.33	0.33
30	38	29	29	30	29.1	0	0	0.33	0.33	0.33	0.33
30	38	29	29	30	29	0	0	0.33	0.33	0.33	0.33
30	38	29	29	30	29.1	0	0	0.33	0.33	0.33	0.33
30	38	29	29	30	29	0	0	0.33	0.33	0.33	0.33
30	38	29	29	30	29.1	0	0	0.33	0.33	0.33	0.33
30	38	29	29	30	29.1	0	0	0.33	0.33	0.33	0.33
30	38	29	29	30	29.1	0	0	0.33	0.33	0.33	0.33
30	38	29	29	30	29.1	0	0	0.33	0.33	0.33	0.33
30	38	29	29	30	29.02	0	0	0.33	0.33	0.33	0.33
30	38	29	29	30	29.1	0	0	0.33	0.33	0.33	0.33
30	38	29	29	30	29.1	0	0	0.33	0.33	0.33	0.33
30	38	29	29	30	29	0	0	0.33	0.33	0.33	0.33
30	38	29	29	30	29.02	0	0	0.33	0.33	0.33	0.33
30	38	29	29	30	29.03	0	0	0.33	0.33	0.33	0.33
30	38	29	29	30	29.02	0	0	0.33	0.33	0.33	0.33
30	38	29	29	30	29.03	0	0	0.33	0.33	0.33	0.33
30	38	29	29	30	29.1	0	0	0.33	0.33	0.33	0.33
30	38	29	29	30	29.1	0	0	0.33	0.33	0.33	0.33
30	38	29	29	30	29.03	0	0	0.33	0.33	0.33	0.33
30	38	29	29	30	29.03	0	0	0.33	0.33	0.33	0.33
30	38	29	29	30	29.06	0	0	0.33	0.33	0.33	0.33
30	38	29	29	30	29.06	0	0	0.33	0.33	0.33	0.33
30	38	29	29	30	29.03	0	0	0.33	0.33	0.33	0.33
30	38	29	29	30	29.06	0	0	0.33	0.33	0.33	0.33
30	38	29	29	30	29.06	0	0	0.33	0.33	0.33	0.33
30	38	29	29	30	29.06	0	0	0.33	0.33	0.33	0.33
30	38	29	29	30	29.03	0	0	0.33	0.33	0.33	0.33
30	38	29	29	30	29.06	0	0	0.33	0.33	0.33	0.33
30	38	29	29	30	29.06	0	0	0.33	0.33	0.33	0.33
30	38	29	29	30	29.06	0	0	0.33	0.33	0.33	0.33
30	38	29	29	30	29.1	0	0	0.33	0.32	0.33	0.33
30	38	29	29	30	29.02	0	0	0.33	0.32	0.33	0.33
30	38	29	29	30	29.09	0	0	0.33	0.32	0.33	0.33
30	38	29	29	30	29.1	0	0	0.33	0.32	0.33	0.33
30	38	29	29	30	29.09	0	0	0.33	0.33	0.33	0.33
30	38	29	29	30	29.07	0	0	0.33	0.33	0.32	0.33
30	38	29	29	30	29.03	0	0	0.33	0.33	0.33	0.33
30	38	29	29	30	29.05	0	0	0.33	0.32	0.33	0.33
30	38	29	29	30	29.12	0	0	0.33	0.33	0.33	0.33
30	38	29	29	30	29.11	0	0	0.33	0.32	0.33	0.33
30	38	29	29	30	29.12	0	0	0.33	0.32	0.33	0.33
30	38	29	29	30	29.09	0	0	0.33	0.32	0.33	0.33
30	38	29	29	30	29.07	0	0	0.33	0.32	0.33	0.33
30	38	29	29	30	29.01	0	0	0.33	0.32	0.33	0.33
30	38	29	29	30	29.11	0	0	0.33	0.32	0.33	0.33
30	38	29	29	30	29.11	0	0	0.33	0.32	0.33	0.33
30	38	29	29	30	29.09	0	0	0.33	0.32	0.33	0.33
30	38	29	29	30	29.09	0	0	0.33	0.32	0.33	0.33
30	38	29	29	30	29.1	0	0	0.33	0.32	0.33	0.33
30	38	29	29	30	29.11	0	0	0.33	0.32	0.33	0.33
30	38	29	29	30	29.02	0	0	0.33	0.32	0.33	0.33
30	38	29	29	30	29.11	0	0	0.33	0.33	0.33	0.33
30	38	29	29	30	29	0	0	0.33	0.33	0.33	0.33
30	38	29	29	30	29.09	0	0	0.33	0.32	0.33	0.33
30	38	29	29	30	29.02	0	0	0.33	0.32	0.33	0.33
30	38	29	29	30	29.04	0	0	0.33	0.32	0.33	0.33
30	38	29	29	30	29.1	0	0	0.33	0.32	0.33	0.33
30	38	29	29	30	29.06	0	0	0.33	0.33	0.33	0.33
30	38	29	29	30	29.03	0	0	0.33	0.33	0.33	0.33
30	38	29	29	30	29.02	0	0	0.33	0.33	0.33	0.33
30	38	29	29	30	29.01	0	0	0.33	0.32	0.33	0.33
30	38	29	29	30	29.04	0	0	0.33	0.32	0.33	0.33
30	38	29	29	30	29.07	0	0	0.33	0.33	0.33	0.33
30	38	29	29	30	29.12	0	0	0.33	0.32	0.33	0.33
30	38	29	29	30	29	0	0	0.33	0.33	0.33	0.33
30	38	29	29	30	29.05	0	0	0.33	0.33	0.33	0.33
30	38	29	29	30	29.04	0	0	0.33	0.33	0.33	0.33
30	38	29	29	30	29.02	0	0	0.33	0.32	0.33	0.33
30	38	29	29	30	29.11	0	0	0.33	0.33	0.33	0.33
30	38	29	29	30	29.09	0	0	0.33	0.33	0.33	0.33
30	38	29	29	30	29.03	0	0	0.33	0.32	0.33	0.33
30	38	29	29	30	29.1	0	0	0.33	0.32	0.33	0.33
30	38	29	29	30	29.01	0	0	0.33	0.33	0.33	0.33
30	38	29	29	30	29.07	0	0	0.33	0.33	0.33	0.33
30	38	29	29	30	29.09	0	0	0.33	0.32	0.33	0.33
30	38	29	29	30	29.06	0	0	0.33	0.32	0.33	0.33
30	38	29	29	30	29.07	0	0	0.33	0.33	0.32	0.33
30	38	29	29	30	29.05	0	0	0.33	0.32	0.33	0.33
30	38	29	29	30	29.07	0	0	0.33	0.33	0.33	0.33
30	38	29	29	30	29.12	0	0	0.33	0.32	0.33	0.33
30	38	29	29	30	29.02	0	0	0.33	0.33	0.33	0.33
30	38	29	29	30	29.02	0	0	0.33	0.33	0.33	0.33
30	38	29	29	30	29.04	0	0	0.33	0.33	0.33	0.33
30	38	29	29	30	29.1	0	0	0.33	0.33	0.33	0.33
30	38	29	29	30	29.03	0	0	0.33	0.33	0.33	0.33
30	38	29	29	30	29.08	0	0	0.33	0.33	0.33	0.33
30	38	29	29	30	29.12	0	0	0.33	0.33	0.33	0.33
30	38	29	29	30	29.07	0	0	0.33	0.33	0.33	0.33
30	38	29	29	30	29.07	0	0	0.33	0.33	0.33	0.33
30	38	29	29	30	29.08	0	0	0.33	0.33	0.33	0.33
30	38	29	29	30	29.12	0	0	0.33	0.33	0.33	0.33
30	38	29	29	30	29.07	0	0	0.33	0.33	0.33	0.33
30	38	29	29	30	29.11	0	0	0.33	0.33	0.33	0.33
30	38	29	29	30	29.01	0	0	0.33	0.33	0.33	0.33
30	38	29	29	30	29	0	0	0.33	0.33	0.33	0.33
30	38	29	29	30	29	0	0	0.33	0.32	0.33	0.33
30	38	29	29	30	29.08	0	0	0.33	0.33	0.33	0.33
30	38	29	29	30	29.1	0	0	0.33	0.33	0.33	0.33
30	38	29	29	30	29.1	0	0	0.33	0.33	0.33	0.33
30	38	29	29	30	29.09	0	0	0.33	0.33	0.33	0.33
30	38	29	29	30	29.1	0	0	0.33	0.33	0.33	0.33
30	38	29	29	30	29.1	0	0	0.33	0.33	0.33	0.33
30	38	29	29	30	29.1	0	0	0.33	0.33	0.33	0.33
30	38	29	29	30	29.1	0	0	0.33	0.33	0.33	0.33
30	38	29	29	30	29.09	0	0	0.33	0.33	0.33	0.33
30	38	29	29	30	29.1	0	0	0.33	0.33	0.33	0.33
30	38	29	29	30	29.09	0	0	0.33	0.33	0.33	0.33
30	38	29	29	30	29.1	0	0	0.33	0.33	0.33	0.33
30	38	29	29	30	29.1	0	0	0.33	0.33	0.33	0.33
30	38	29	29	30	29.09	0	0	0.33	0.33	0.33	0.33
30	38	29	29	30	29.1	0	0	0.33	0.33	0.33	0.33
30	38	29	29	30	29.1	0	0	0.33	0.33	0.33	0.33
30	38	29	29	30	29.1	0	0	0.33	0.33	0.33	0.33
30	38	29	29	30	29.1	0	0	0.33	0.33	0.33	0.33
30	38	29	29	30	29.09	0	0	0.33	0.33	0.33	0.33
30	38	29	29	30	29.1	0	0	0.33	0.33	0.33	0.33
30	38	29	29	30	29.09	0	0	0.33	0.33	0.33	0.33
30	38	29	29	30	29.1	0	0	0.33	0.33	0.33	0.33
30	38	29	29	30	29.1	0	0	0.33	0.33	0.33	0.33
30	38	29	29	30	29.09	0	0	0.33	0.33	0.33	0.33
30	38	29	29	30	29.1	0	0	0.33	0.33	0.33	0.33
30	38	29	29	30	29.1	0	0	0.33	0.33	0.33	0.33
30	38	29	29	30	29.1	0	0	0.33	0.33	0.33	0.33
30	38	29	29	30	29.1	0	0	0.33	0.33	0.33	0.33
30	38	29	29	30	29.1	0	0	0.33	0.33	0.33	0.33
30	38	29	29	30	29.1	0	0	0.33	0.33	0.33	0.33
30	38	29	29	30	29.1	0	0	0.33	0.33	0.33	0.33
30	38	29	29	30	29.1	0	0	0.33	0.33	0.33	0.33
30	38	29	29	30	29.1	0	0	0.33	0.33	0.33	0.33
30	38	29	29	30	29.02	0	0	0.33	0.33	0.33	0.33
30	38	29	29	30	29.1	0	0	0.33	0.33	0.33	0.33
30	38	29	29	30	29.1	0	0	0.33	0.33	0.33	0.33
30	38	29	29	30	29.1	0	0	0.33	0.33	0.33	0.33
30	38	29	29	30	29.1	0	0	0.33	0.33	0.33	0.33
30	38	29	29	30	29.1	0	0	0.33	0.33	0.33	0.33
30	38	29	29	30	29.1	0	0	0.33	0.33	0.33	0.33
30	38	29	29	30	29.02	0	0	0.33	0.33	0.33	0.33
30	38	29	29	30	29.1	0	0	0.33	0.33	0.33	0.33
30	38	29	29	30	29.11	0	0	0.33	0.33	0.33	0.33
30	38	29	29	30	29.08	0	0	0.33	0.33	0.33	0.33
30	38	29	29	30	29.01	0	0	0.33	0.33	0.33	0.33
30	38	29	29	30	29.02	0	0	0.33	0.33	0.33	0.33
30	38	29	29	30	29.04	0	0	0.33	0.33	0.33	0.33
30	38	29	29	30	29.09	0	0	0.33	0.33	0.33	0.33
30	38	29	29	30	29.12	0	0	0.33	0.33	0.33	0.33
30	38	29	29	30	29.1	0	0	0.33	0.33	0.33	0.33
[truncated: 203,202 more rows]
